# Supplementary material for: Genome-Wide Analysis of MBF1 Family Genes in Five Solanaceous Plants and Functional Analysis of SlER24 in Salt Stress
Source: Int J Mol Sci. 2023 Sep 11;24(18):13965. doi: 10.3390/ijms241813965 (PMC10531278; doi:10.3390/ijms241813965)
Supplement: Supplementary file 1 [file ijms-24-13965-s001.zip › Supplementary materials/Table S1.xlsx]

## Sheet: Sheet1
Table S1 The summary of the MBF1s annotation against in Pfam database.
Gene ID	Gene Name	Family	Description	Entry type	Clan	Envelope		Alignment		HMM		HMM length	Bit score	E-value
						Start	End	Start	End	From	To
Solyc01g104740.3.1	SlER24	MBF1	Multiprotein bridging factor 1	Family	n/a	11	80	11	79	1	71	72	61.2	1.1e-16
Solyc01g104740.3.1		HTH_3	Helix-turn-helix	Domain	CL0123	88	141	88	139	1	52	55	49.5	3.5e-13
Solyc07g062400.3.1	SlMBF1a	MBF1	Multiprotein bridging factor 1	Family	n/a	7	77	7	77	1	72	72	82.5	2.2e-23
Solyc07g062400.3.1		HTH_3	Helix-turn-helix	Domain	CL0123	85	138	85	135	1	51	55	47	2.1e-12
Solyc09g055470.1.1	SlMBF1b1	MBF1	Multiprotein bridging factor 1	Family	n/a	6	76	6	76	1	72	72	84.8	4.6e-24
Solyc09g055470.1.1		HTH_3	Helix-turn-helix	Domain	CL0123	84	137	84	134	1	51	55	47.9	1.1e-12
Solyc10g007350.4.1	SlMBF1b2	MBF1	Multiprotein bridging factor 1	Family	n/a	6	76	6	76	1	72	72	84.8	4.6e-24
Solyc10g007350.4.1		HTH_3	Helix-turn-helix	Domain	CL0123	84	137	84	134	1	51	55	47	2.1e-12
Solyc12g014290.2.1	SlMBF1b3	MBF1	Multiprotein bridging factor 1	Family	n/a	6	76	6	76	1	72	72	82.6	2.2e-23
Solyc12g014290.2.1		HTH_3	Helix-turn-helix	Domain	CL0123	84	137	84	134	1	51	55	47	2.1e-12
CaDEM05G05830	CaMBF1c1	MBF1	Multiprotein bridging factor 1	Family	n/a	11	78	11	78	1	72	72	62.7	3.4e-17
CaDEM05G05830		HTH_3	Helix-turn-helix	Domain	CL0123	86	139	86	137	1	52	55	48.3	8.6e-13
CaDEM06G07520	CaMBF1c2	HTH_3	Helix-turn-helix	Domain	CL0123	129	183	129	182	1	54	55	48.4	7.8e-13
CaDEM06G07520		MBF1	Multiprotein bridging factor 1	Family	n/a	82	121	83	121	31	72	72	31.2	2.4e-07
CaDEM07G25960	CaMBF1a	MBF1	Multiprotein bridging factor 1	Family	n/a	7	77	7	77	1	72	72	83.3	1.3e-23
CaDEM07G25960		HTH_3	Helix-turn-helix	Domain	CL0123	85	138	85	135	1	51	55	47.2	1.9e-12
CaDEM09G17680	CaMBF1b1	MBF1	Multiprotein bridging factor 1	Family	n/a	6	76	6	76	1	72	72	80.9	7.5e-23
CaDEM09G17680		HTH_3	Helix-turn-helix	Domain	CL0123	84	137	84	135	1	52	55	51.3	9.4e-14
CaDEM10G01710	CaMBF1b2	MBF1	Multiprotein bridging factor 1	Family	n/a	6	74	6	72	1	68	72	77.1	1.1e-21
CaDEM10G01710		HTH_3	Helix-turn-helix	Domain	CL0123	84	121	86	118	19	51	55	23.3	5.2e-05
Smechr0400261.1	SmeMBF1b	MBF1	Multiprotein bridging factor 1	Family	n/a	6	76	6	76	1	72	72	85.5	2.6e-24
Smechr0400261.1		HTH_3	Helix-turn-helix	Domain	CL0123	84	137	84	134	1	51	55	49.4	3.9e-13
Smechr0702353.1	SmeMBF1a	MBF1	Multiprotein bridging factor 1	Family	n/a	7	77	7	77	1	72	72	84.2	6.7e-24
Smechr0702353.1		HTH_3	Helix-turn-helix	Domain	CL0123	85	138	85	135	1	51	55	49.2	4.5e-13
Smechr1102702.1	SmeMBF1c	Ribosomal_S21e	Ribosomal protein S21e	Family	n/a	174	251	174	249	1	76	79	129	6.1e-38
Smechr1102702.1		MBF1	Multiprotein bridging factor 1	Family	n/a	11	79	11	79	1	72	72	61.5	8.1e-17
Smechr1102702.1		HTH_3	Helix-turn-helix	Domain	CL0123	87	141	87	139	1	53	55	51.6	7.6e-14
Soltu.DM.01G043930.1	StMBF1c	MBF1	Multiprotein bridging factor 1	Family	n/a	11	80	11	80	1	72	72	68.3	6.1e-19
Soltu.DM.01G043930.1		HTH_3	Helix-turn-helix	Domain	CL0123	88	142	88	140	1	53	55	50.8	1.4e-13
Soltu.DM.07G023530.1	StMBF1a	MBF1	Multiprotein bridging factor 1	Family	n/a	7	77	7	77	1	72	72	81	6.6e-23
Soltu.DM.07G023530.1		HTH_3	Helix-turn-helix	Domain	CL0123	85	138	85	135	1	51	55	47	2.1e-12
Soltu.DM.10G002940.1	StMBF1b1	MBF1	Multiprotein bridging factor 1	Family	n/a	6	76	6	76	1	72	72	84.8	4.6e-24
Soltu.DM.10G002940.1		HTH_3	Helix-turn-helix	Domain	CL0123	84	137	84	134	1	51	55	47	2.1e-12
Soltu.DM.12G030120.1	StMBF1b2	MBF1	Multiprotein bridging factor 1	Family	n/a	6	76	6	76	1	72	72	83.4	1.2e-23
Soltu.DM.12G030120.1		HTH_3	Helix-turn-helix	Domain	CL0123	84	137	84	134	1	51	55	47	2.1e-12
Lba01g00195	LbaMBF1a1	HTH_3	Helix-turn-helix	Domain	CL0123	1	53	1	51	2	52	55	49.2	4.4e-13
Lba04g02218	LbaMBF1b	MBF1	Multiprotein bridging factor 1	Family	n/a	6	75	6	73	1	69	72	79.7	1.7e-22
Lba04g02218		HTH_3	Helix-turn-helix	Domain	CL0123	74	123	74	120	5	51	55	42.2	6.6e-11
Lba10g02214	LbaMBF1c	Indigoidine_A	Indigoidine synthase A like protein	Family	n/a	538	600	538	598	1	61	291	82.4	3.6e-23
Lba10g02214		Indigoidine_A	Indigoidine synthase A like protein	Family	n/a	603	756	614	753	59	191	291	190.6	4.1e-56
Lba10g02214		Ribosomal_S21e	Ribosomal protein S21e	Family	n/a	446	523	446	521	1	77	79	111	2.5e-32
Lba10g02214		HTH_3	Helix-turn-helix	Domain	CL0123	88	140	88	137	1	50	55	41.5	1.1e-10
Lba10g02214		HTH_3	Helix-turn-helix	Domain	CL0123	146	198	147	196	3	52	55	42.1	7e-11
Lba10g02214		MBF1	Multiprotein bridging factor 1	Family	n/a	11	80	11	80	1	72	72	64.8	7.5e-18
Lba11g00477	LbaMBF1a2	MBF1	Multiprotein bridging factor 1	Family	n/a	7	77	7	77	1	72	72	81.6	4.3e-23
Lba11g00477		HTH_3	Helix-turn-helix	Domain	CL0123	85	138	85	135	1	51	55	48.7	6.3e-13
