# Supplementary material for: Genome-Wide Analysis of MBF1 Family Genes in Five Solanaceous Plants and Functional Analysis of SlER24 in Salt Stress
Source: Int J Mol Sci. 2023 Sep 11;24(18):13965. doi: 10.3390/ijms241813965 (PMC10531278; doi:10.3390/ijms241813965)
Supplement: Supplementary file 1 [file ijms-24-13965-s001.zip › Supplementary materials/Table S2.xlsx]

## Sheet: Sheet1
Table S2 The domain information discovered in MBF1 protein sequences.
Query	Name	Hit type	PSSM-ID	From	To	E-Value	Bitscore	Accession	Short name	Incomplete	Superfamily
Q#5 - >Solyc01g104740.3.1	SlER24	specific	430053	12	78	1.35317e-14	64.2192	pfam08523	MBF1	-	cl07226
Q#5 - >Solyc01g104740.3.1		superfamily	224726	86	143	2.59208e-12	60.5277	cl43524	aMBF1 superfamily	N	-
Q#3 - >Solyc07g062400.3.1	SlMBF1a	specific	430053	8	75	6.01311e-22	82.7088	pfam08523	MBF1	-	cl07226
Q#3 - >Solyc07g062400.3.1		superfamily	224726	83	139	2.36324e-13	63.2241	cl43524	aMBF1 superfamily	N	-
Q#4 - >Solyc09g055470.1.1	SlMBF1b1	specific	430053	7	74	2.93348e-22	83.4792	pfam08523	MBF1	-	cl07226
Q#4 - >Solyc09g055470.1.1		superfamily	224726	82	138	1.22352e-11	58.6017	cl43524	aMBF1 superfamily	N	-
Q#1 - >Solyc10g007350.4.1	SlMBF1b2	specific	430053	7	74	1.75895e-22	83.8644	pfam08523	MBF1	-	cl07226
Q#1 - >Solyc10g007350.4.1		superfamily	224726	82	138	3.89228e-13	62.4537	cl43524	aMBF1 superfamily	N	-
Q#2 - >Solyc12g014290.2.1	SlMBF1b3	specific	430053	7	74	2.24313e-21	81.168	pfam08523	MBF1	-	cl07226
Q#2 - >Solyc12g014290.2.1		superfamily	224726	82	138	2.69098e-13	62.8389	cl43524	aMBF1 superfamily	N	-
Q#6 - >CaDEM05G05830	CaMBF1c1	specific	430053	12	76	1.88418e-14	63.4488	pfam08523	MBF1	-	cl07226
Q#6 - >CaDEM05G05830		superfamily	224726	81	141	3.53994e-13	62.8389	cl43524	aMBF1 superfamily	N	-
Q#10 - >CaDEM06G07520	CaMBF1c2	superfamily	224726	124	183	1.80106e-13	64.7649	cl43524	aMBF1 superfamily	N	-
Q#10 - >CaDEM06G07520		superfamily	430053	83	119	5.21167e-06	42.2628	cl07226	MBF1 superfamily	N	-
Q#7 - >CaDEM07G25960	CaMBF1a	specific	430053	8	75	4.48416e-22	83.094	pfam08523	MBF1	-	cl07226
Q#7 - >CaDEM07G25960		superfamily	224726	83	139	3.46606e-13	62.8389	cl43524	aMBF1 superfamily	N	-
Q#8 - >CaDEM09G17680	CaMBF1b1	specific	430053	7	74	1.03982e-20	79.6272	pfam08523	MBF1	-	cl07226
Q#8 - >CaDEM09G17680		superfamily	224726	82	138	4.72326e-14	64.7649	cl43524	aMBF1 superfamily	N	-
Q#9 - >CaDEM10G01710	CaMBF1b2	specific	430053	7	71	6.15712e-23	84.6348	pfam08523	MBF1	-	cl07226
Q#9 - >CaDEM10G01710		superfamily	224726	86	122	9.40516e-07	45.1197	cl43524	aMBF1 superfamily	N	-
Q#13 - >Smechr0400261.1	SmeMBF1b	specific	430053	7	74	1.41488e-22	84.2496	pfam08523	MBF1	-	cl07226
Q#13 - >Smechr0400261.1		superfamily	224726	82	138	2.69098e-13	62.8389	cl43524	aMBF1 superfamily	N	-
Q#12 - >Smechr0702353.1	SmeMBF1a	specific	430053	8	75	2.68828e-22	83.4792	pfam08523	MBF1	-	cl07226
Q#12 - >Smechr0702353.1		superfamily	224726	83	139	1.54958e-13	63.6093	cl43524	aMBF1 superfamily	N	-
Q#11 - >Smechr1102702.1	SmeMBF1c	specific	426154	174	250	4.04416e-52	163.853	pfam01249	Ribosomal_S21e	-	cl03140
Q#11 - >Smechr1102702.1		specific	430053	12	77	4.16365e-16	70.7676	pfam08523	MBF1	-	cl07226
Q#11 - >Smechr1102702.1		superfamily	224726	47	139	1.85173e-13	66.3057	cl43524	aMBF1 superfamily	N	-
Q#17 - >Soltu.DM.01G043930.1	StMBF1c	specific	430053	12	78	1.69722e-16	68.8416	pfam08523	MBF1	-	cl07226
Q#17 - >Soltu.DM.01G043930.1		superfamily	224726	83	140	3.28825e-13	62.8389	cl43524	aMBF1 superfamily	N	-
Q#16 - >Soltu.DM.07G023530.1	StMBF1a	specific	430053	8	75	1.84331e-21	81.5532	pfam08523	MBF1	-	cl07226
Q#16 - >Soltu.DM.07G023530.1		superfamily	224726	83	139	2.36324e-13	63.2241	cl43524	aMBF1 superfamily	N	-
Q#14 - >Soltu.DM.10G002940.1	StMBF1b1	specific	430053	7	74	1.75895e-22	83.8644	pfam08523	MBF1	-	cl07226
Q#14 - >Soltu.DM.10G002940.1		superfamily	224726	82	138	3.89228e-13	62.4537	cl43524	aMBF1 superfamily	N	-
Q#15 - >Soltu.DM.12G030120.1	StMBF1b2	specific	430053	7	74	7.98178e-22	82.3236	pfam08523	MBF1	-	cl07226
Q#15 - >Soltu.DM.12G030120.1		superfamily	224726	82	138	3.89228e-13	62.4537	cl43524	aMBF1 superfamily	N	-
Q#18 - >Lba01g00195	LbaMBF1a1	superfamily	224726	1	54	2.53423e-13	59.7573	cl43524	aMBF1 superfamily	N	-
Q#19 - >Lba04g02218	LbaMBF1b	specific	430053	7	73	2.23639e-21	80.7828	pfam08523	MBF1	-	cl07226
Q#19 - >Lba04g02218		specific	197775	74	122	1.8016e-08	47.1274	smart00530	HTH_XRE	-	cl22854
Q#20 - >Lba10g02214	LbaMBF1c	specific	427801	538	752	2.24739e-110	337.057	pfam04227	Indigoidine_A	C	cl00983
Q#20 - >Lba10g02214		specific	426154	446	521	3.50023e-44	153.067	pfam01249	Ribosomal_S21e	-	cl03140
Q#20 - >Lba10g02214		specific	430053	12	78	4.54437e-14	67.3008	pfam08523	MBF1	-	cl07226
Q#20 - >Lba10g02214		superfamily	224726	140	198	6.00823e-11	61.6833	cl43524	aMBF1 superfamily	N	-
Q#20 - >Lba10g02214		superfamily	224726	83	136	3.2443e-10	59.3721	cl43524	aMBF1 superfamily	NC	-
Q#20 - >Lba10g02214		superfamily	431343	227	281	1.34275e-05	48.1116	cl39183	PMD superfamily	NC	-
Q#21 - >Lba11g00477	LbaMBF1a2	specific	430053	8	75	2.39295e-21	81.168	pfam08523	MBF1	-	cl07226
Q#21 - >Lba11g00477		superfamily	224726	83	139	4.68926e-13	62.4537	cl43524	aMBF1 superfamily	N	-
