# Supplementary material for: Genome-Wide Analysis of MBF1 Family Genes in Five Solanaceous Plants and Functional Analysis of SlER24 in Salt Stress
Source: Int J Mol Sci. 2023 Sep 11;24(18):13965. doi: 10.3390/ijms241813965 (PMC10531278; doi:10.3390/ijms241813965)
Supplement: Supplementary file 1 [file ijms-24-13965-s001.zip › Supplementary materials/Table S3.xlsx]

## Sheet: Sheet1
Table S3 The information summary of MBF1 sequences
Gene ID	Gene name	gDNA	CDS	AA	MW	pI	GRAVY
Solyc01g104740.3.1	SlER24	898	441	146	16033	10.11	-0.504
Solyc07g062400.3.1	SlMBF1a	3857	423	140	15402.6	10.09	-0.845
Solyc09g055470.1.1	SlMBF1b1	420	420	139	15353.4	9.95	-0.955
Solyc10g007350.4.1	SlMBF1b2	4277	420	139	15335.5	9.95	-0.899
Solyc12g014290.2.1	SlMBF1b3	2142	420	139	15271.5	10.04	-0.809
CaDEM05G05830	CaMBF1c1	432	432	143	15784.5	10.11	-0.687
CaDEM06G07520	CaMBF1c2	7875	552	183	20812.8	10.18	-0.758
CaDEM07G25960	CaMBF1a	3085	423	140	15322.6	10.04	-0.786
CaDEM09G17680	CaMBF1b1	4593	420	139	15301.5	10.04	-0.807
CaDEM10G01710	CaMBF1b2	4169	372	123	13540.4	9.82	-0.766
Smechr0400261.1	SmeMBF1b	16924	420	139	15245.4	9.91	-0.841
Smechr0702353.1	SmeMBF1a	3274	423	140	15270.5	10.04	-0.791
Smechr1102702.1	SmeMBF1c	4823	768	255	28124.5	9.62	-0.453
Soltu.DM.01G043930.1	StMBF1c	1755	429	142	15602.4	9.96	-0.512
Soltu.DM.07G023530.1	StMBF1a	2954	423	140	15414.6	10.09	-0.809
Soltu.DM.10G002940.1	StMBF1b1	3707	420	139	15335.5	9.95	-0.899
Soltu.DM.12G030120.1	StMBF1b2	2822	420	139	15272.5	9.95	-0.809
Lba01g00195	LbaMBF1a1	311	168	55	6244.31	10.09	-0.84
Lba04g02218	LbaMBF1b	3669	378	125	13696.5	9.99	-0.87
Lba10g02214	LbaMBF1c	28108	2280	759	83574.1	8.83	-0.286
Lba11g00477	LbaMBF1a2	3739	423	140	15478.7	10.09	-0.851
Note: Gene ID is the ID in their genome database, gDNA is the base length of DNA sequence, CDS is the base length of conding sequence, AA is the number of amino acid, MW is the molecular weight (kDa), GRAVY is the grand average of hydropathicity, pI is the theoretical isoelectric point.
