# Supplementary material for: Genome-Wide Analysis of MBF1 Family Genes in Five Solanaceous Plants and Functional Analysis of SlER24 in Salt Stress
Source: Int J Mol Sci. 2023 Sep 11;24(18):13965. doi: 10.3390/ijms241813965 (PMC10531278; doi:10.3390/ijms241813965)
Supplement: Supplementary file 1 [file ijms-24-13965-s001.zip › Supplementary materials/Table S4.xlsx]

## Sheet: Sheet1
Table S4 The information of MBF1 family in different plants
Order	Accession numbers	Name	Species	abb.	Nr
1	Solyc10g007350.4.1	SlMBF1b2	Solanum lycopersicum	Sl	5
	Solyc12g014290.2.1	SlMBF1b3
	Solyc07g062400.3.1	SlMBF1a
	Solyc09g055470.1.1	SlMBF1b1
	Solyc01g104740.3.1	SlER24
2	CaDEM05G05830	CaMBF1c1	Capsicum annuum	Ca	5
	CaDEM07G25960	CaMBF1a
	CaDEM09G17680	CaMBF1b1
	CaDEM10G01710	CaMBF1b2
	CaDEM06G07520	CaMBF1c2
3	Smechr1102702.1	SmeMBF1c	Solanum melongena	Sme	3
	Smechr0702353.1	SmeMBF1a
	Smechr0400261.1	SmeMBF1b
4	Soltu.DM.10G002940.1	StMBF1b1	Solanum tuberosum	St	4
	Soltu.DM.12G030120.1	StMBF1b2
	Soltu.DM.07G023530.1	StMBF1a
	Soltu.DM.01G043930.1	StMBF1c
5	IC05g015640.1	IcMBF1b1	Iochroma cyaneum	Ic	4
	IC10g033660.1	IcMBF1b2
	IC07g031400.1	IcMBF1a
	scaffold19448s005090.1	IcMBF1c
6	NIATv7_g10865.t1	NaMBF1b1	Nicotiana attenuata	Na	4
	NIATv7_g56519.t1	NaMBF1b2
	NIATv7_g60067.t1	NaMBF1a
	NIATv7_g16506.t1	NaMBF1c
7	Lba01g00195	LbaMBF1a1	Lycium barbarum	Lba	4
	Lba04g02218	LbaMBF1b
	Lba10g02214	LbaMBF1c
	Lba11g00477	LbaMBF1a2
8	Peaxi162Scf00692g00415.1	PaMBF1b	Petunia axillaris	Pa	3
	Peaxi162Scf00111g01468.1	PaMBF1a
	Peaxi162Scf00560g00216.1	PaMBF1c
9	Glyma.12G129100.1	GmMBF1a1	Glycine max	Gm	2
	Glyma.06G276300.1	GmMBF1a2
10	Lj3g0003957	LjMBF1a2	Lotus japonicus	Lj	7
	Lj3g0016055	LjMBF1a1
	Lj2g0018757	LjMBF1c1
	Lj1g0023574	LjMBF1c2
	Lj1g0011781	LjMBF1c4
	Lj4g0024675	LjMBF1c5
	Lj1g0007107	LjMBF1c3
11	Lalb_Chr20g0109251	LaMBF1a1	Lupinus albus	La	4
	Lalb_Chr25g0285871	LaMBF1a2
	Lalb_Chr01g0016591	LaMBF1a3
	Lalb_Chr24g0397701	LaMBF1c
12	Phvul.005G094400.1	PvMBF1a1	Phaseolus vulgaris	Pv	3
	Phvul.011G128800.1	PvMBF1a2
	Phvul.004G162100.1	PvMBF1c
13	LOC_Os08g27850.1	OsMBF1a	Oryza sativa	Os	2
	LOC_Os06g39240.1	OsMBF1c
14	TraesCS2D03G0880600.1	TaMBF1a3	Triticum aestivum	Ta	9
	TraesCS2B03G1034800.1	TaMBF1a2
	TraesCS2A03G0939700.1	TaMBF1a1
	TraesCS3B03G0403700.1	TaMBF1a5
	TraesCS3A03G0314800.1	TaMBF1a4
	TraesCS3D03G0319300.1	TaMBF1a6
	TraesCS7A03G0900500.1	TaMBF1c1
	TraesCS7B03G0713200.1	TaMBF1c2
	TraesCS7D03G0837200.1	TaMBF1c3
15	Zm00001d049320_T001	ZmMBF1a2	Zea mays	Zm	3
	Zm00001d032359_T003	ZmMBF1a1
	Zm00001d046471_T001	ZmMBF1c
16	Gobar.A01G053100.1	GbMBF1a1	Gossypium barbadense	Gb	7
	Gobar.D05G371000.1	GbMBF1a3
	Gobar.A04G046200.1	GbMBF1a2
	Gobar.D08G281100.1	GbMBF1a5
	Gobar.A08G253100.1	GbMBF1a4
	Gobar.A06G067700.1	GbMBF1c1
	Gobar.D06G069500.1	GbMBF1c2
17	Gohir.D01G042718.1	GhMBF1a6	Gossypium hirsutum	Gh	8
	Gohir.A01G054100.1	GhMBF1a4
	Gohir.D05G340900.1	GhMBF1a3
	Gohir.A04G042300.1	GhMBF1a5
	Gohir.D08G254800.1	GhMBF1a1
	Gohir.A08G234400.1	GhMBF1a2
	Gohir.A06G061400.1	GhMBF1c1
	Gohir.D06G059700.1	GhMBF1c2
18	mRNA:HanXRQr2_Chr12g0545861	HaMBF1b2	Helianthus annuus	Ha	3
	mRNA:HanXRQr2_Chr10g0450431	HaMBF1b1
	mRNA:HanXRQr2_Chr03g0088941	HaMBF1c
19	Lsat_1_v5_gn_5_126601.1	LsMBF1b	Lactuca sativa	Ls	2
	Lsat_1_v5_gn_7_40580.3	LsMBF1c
20	Ah4G31340.1	AhMBF1a	Arabidopsis halleri	Ah	3
	Ah5G29640.1	AhMBF1b
	Ah3G30490.1	AhMBF1c
21	AT2G42680.1	AtMBF1a	Arabidopsis thaliana	At	3
	AT3G58680.1	AtMBF1b
	AT3G24500.1	AtMBF1c
22	Bostr.25993s0513.1	BsMBF1a	Boechera stricta	Bs	3
	Bostr.20903s0108.1	BsMBF1b
	Bostr.19424s0177.1	BsMBF1c
23	Bol023752	BoMBF1b1	Brassica oleracea	Bo	4
	Bol045546	BoMBF1b2
	Bol004952	BoMBF1b3
	Bol013952	BoMBF1c
24	Brara.C02168.1	BrMBF1a1	Brassica rapa	Br	6
	Brara.E00318.1	BrMBF1a2
	Brara.D00227.1	BrMBF1b1
	Brara.I04043.1	BrMBF1b2
	Brara.G01812.1	BrMBF1b3
	Brara.G00628.1	BrMBF1c
25	Cagra.0202s0045.1	CgMBF1a	Capsella grandiflora	Cg	3
	Cagra.0686s0081.1	CgMBF1b
	Cagra.2615s0001.1	CgMBF1c
26	Distr.0006s70800.1	DstMBF1a3	Diptychocarpus strictus	Dst	4
	Distr.0007s64800.1	DstMBF1a1
	Distr.0007s76500.1	DstMBF1a2
	Distr.0020s11800.1	DstMBF1c
27	AH010142-RA.v2.1	AhyMBF1b2	Amaranthus hypochondriacus	Ahy	3
	AH008002-RA.v2.1	AhyMBF1b1
	AH014181-RA.v2.1	AhyMBF1c
28	AUR62019579	CqMBF1b	Chenopodium quinoa	Cq	3
	AUR62033396	CqMBF1c2
	AUR62011023	CqMBF1c1
29	FUN_002819-T1	PamMBF1c	Portulaca amilis	Pam	2
	FUN_035175-T2	PamMBF1b
30	Spov3_C0009	SoMBF1b1	Spinacia oleracea	So	3
	Spov3_C0062	SoMBF1c
	Spov3_C0072	SoMBF1b2
31	Podel.01G413000.1	PdMBF1b1	Populus deltoides	Pd	3
	Podel.11G106900.1	PdMBF1b2
	Podel.18G072800.1	PdMBF1c
32	PtXaAlbH.11G079200.1	PtXaMBF1b2	Populus tremula	Pt	3
	PtXaAlbH.01G319300.3	PtXaMBF1b1
	PtXaAlbH.18G056300.1	PtXaMBF1c
33	Sapur.016G250000.2	SpMBF1b	Salix purpurea	Sp	2
	Sapur.018G056400.1	SpMBF1c
34	MD17G1265900	MdMBF1a2	Malus domestica	Md	4
	MD17G1265800	MdMBF1a1
	MD02G1050200	MdMBF1c1
	MD15G1187400	MdMBF1c2
35	Prupe.3G116500.2	PpMBF1a	Prunus persica	Pp	2
	Prupe.7G229000.1	PpMBF1c
36	Manes.03G100900.1	MeMBF1b	Manihot esculenta	Me	3
	Manes.15G095200.1	MeMBF1a
	Manes.03G019200.1	MeMBF1c
37	Hyque.06G140800.1	HqMBF1b2	Hydrangea quercifolia	Hq	3
	Hyque.12G042000.1	HqMBF1b1
	Hyque.01G270900.1	HqMBF1c
38	Kalax.0273s0009.1	KlMBF1b1	Kalanchoe laxiflora	Kl	6
	Kalax.0193s0011.1	KlMBF1b2
	Kalax.0014s0011.1	KlMBF1b4
	Kalax.0001s0166.1	KlMBF1b3
	Kalax.0396s0044.1	KlMBF1c1
	Kalax.0940s0014.1	KlMBF1c2
39	Aqcoe1G223900.1	AcMBF1a	Aquilegia coerulea	Ac	2
	Aqcoe2G111100.1	AcMBF1c
40	Oeu025332	OeMBF1a1	Olea europaea	Oe	5
	Oeu050666	OeMBF1a3
	Oeu059261	OeMBF1a2
	Oeu013431	OeMBF1c
	Oeu063520	OeMBF1b
41	VIT_212s0028g02020.1	VvMBF1a2	Vitis vinifera	Vv	3
	VIT_219s0014g01260.1	VvMBF1a1
	VIT_211s0016g04080.1	VvMBF1c
42	Anaoc.0001s2107.1	AoMBF1b2	Anacardium occidentale	Ao	3
	Anaoc.0020s0495.1	AoMBF1b1
	Anaoc.0013s0586.1	AoMBF1c
43	DCAR_013157	DcaMBF1b	Daucus carota	Dca	2
	DCAR_017758	DcaMBF1c
