# Supplementary material for: Genome-Wide Analysis of MBF1 Family Genes in Five Solanaceous Plants and Functional Analysis of SlER24 in Salt Stress
Source: Int J Mol Sci. 2023 Sep 11;24(18):13965. doi: 10.3390/ijms241813965 (PMC10531278; doi:10.3390/ijms241813965)
Supplement: Supplementary file 1 [file ijms-24-13965-s001.zip › Supplementary materials/Table S5.xlsx]

## Sheet: Sheet1
Table S5 The motifs information discovered in MBF1 protein sequences
Motif ID	Amino acid sequence encode	E-value	Sites	Width	Seq Logo
Motif 01	QLAQLINEKPQIIQEYESGKAIPNQQIISKLERALGAKLRG	1.7e-565	21	41
Motif 02	MGGJSQDWEPVVIRKKAPTAAARKDEKAVNAARRAGAEIETVKKSTAGSN	4.4e-558	19	50
Motif 03	STTLNTRKLDEDTENLAHZKVPTELKKAIMQARQDKKLTQS	5.3e-411	18	41
Motif 04	ITSKDHASVQLNIGHLDEFGRYTGQFTTYALCGFIRAQGDADSALDRLWQ	1.5e-19	2	50
Motif 05	ELPTSKVYSCKANVKMQNEEGQNMDLYIPRKC	8.8e-06	2	32
