# Supplementary material for: Genome-Wide Analysis of MBF1 Family Genes in Five Solanaceous Plants and Functional Analysis of SlER24 in Salt Stress
Source: Int J Mol Sci. 2023 Sep 11;24(18):13965. doi: 10.3390/ijms241813965 (PMC10531278; doi:10.3390/ijms241813965)
Supplement: Supplementary file 1 [file ijms-24-13965-s001.zip › Supplementary materials/Table S6.xlsx]

## Sheet: plantCARE_output_PlantCARE
Lba04g02218LbaMBF1a1	3-AF3 binding site	CACTATCTAAC	623	10	+	Pisum sativum	part of a conserved DNA module array (CMA3)
Lba04g02218LbaMBF1a1	A-box	CCGTCC	1427	6	+	Petroselinum crispum	cis-acting regulatory element
Peaxi162Scf00560g00216.1PaMBF1c	A-box	CCGTCC	1841	6	+	Petroselinum crispum	cis-acting regulatory element
Soltu.DM.07G023530.1StMBF1a.2	A-box	CCGTCC	1136	6	+	Petroselinum crispum	cis-acting regulatory element
Soltu.DM.07G023530.1StMBF1a.2	A-box	CCGTCC	1425	6	-	Petroselinum crispum	cis-acting regulatory element
Solyc01g104740.3.1SlER24	A-box	CCGTCC	655	6	-	Petroselinum crispum	cis-acting regulatory element
Solyc12g014290.2.1SlMBF1b	A-box	CCGTCC	240	6	-	Petroselinum crispum	cis-acting regulatory element
Solyc09g055470.1.1SlMBF1d	AC-I	(T/C)C(T/C)(C/T)ACC(T/C)ACC	80	8.5	+	Phaseolus vulgaris
Soltu.DM.10G002940.1StMBF1b	AT~ABRE	TACGTGTC	1059	8	+	Arabidopsis thaliana
CaDEM05G05830CaMBF1c1	AT~TATA-box	TATATA	60	6	+	Arabidopsis thaliana
CaDEM05G05830CaMBF1c1	AT~TATA-box	TATATA	62	6	+	Arabidopsis thaliana
CaDEM05G05830CaMBF1c1	AT~TATA-box	TATATA	449	6	+	Arabidopsis thaliana
CaDEM05G05830CaMBF1c1	AT~TATA-box	TATATA	451	6	+	Arabidopsis thaliana
CaDEM05G05830CaMBF1c1	AT~TATA-box	TATATA	1910	6	-	Arabidopsis thaliana
CaDEM06G07520CaMBF1c2	AT~TATA-box	TATATA	3	6	+	Arabidopsis thaliana
CaDEM07G25960CaMBF1a1	AT~TATA-box	TATATA	1925	6	-	Arabidopsis thaliana
CaDEM09G17680CaMBF1a2	AT~TATA-box	TATATA	1465	6	-	Arabidopsis thaliana
CaDEM10G01710CaMBF1a3	AT~TATA-box	TATATA	123	6	+	Arabidopsis thaliana
CaDEM10G01710CaMBF1a3	AT~TATA-box	TATATA	173	6	+	Arabidopsis thaliana
CaDEM10G01710CaMBF1a3	AT~TATA-box	TATATA	175	6	+	Arabidopsis thaliana
CaDEM10G01710CaMBF1a3	AT~TATA-box	TATATA	225	6	+	Arabidopsis thaliana
CaDEM10G01710CaMBF1a3	AT~TATA-box	TATATA	655	6	+	Arabidopsis thaliana
CaDEM10G01710CaMBF1a3	AT~TATA-box	TATATA	1120	6	-	Arabidopsis thaliana
CaDEM10G01710CaMBF1a3	AT~TATA-box	TATATA	1122	6	-	Arabidopsis thaliana
CaDEM10G01710CaMBF1a3	AT~TATA-box	TATATAAA	1617	8	-	Arabidopsis thaliana
CaDEM10G01710CaMBF1a3	AT~TATA-box	TATATA	1619	6	-	Arabidopsis thaliana
CaDEM10G01710CaMBF1a3	AT~TATA-box	TATATA	1838	6	-	Arabidopsis thaliana
CaDEM10G01710CaMBF1a3	AT~TATA-box	TATATA	1920	6	-	Arabidopsis thaliana
IC07g031400.1IcMBF1a2	AT~TATA-box	TATATA	1147	6	-	Arabidopsis thaliana
IC07g031400.1IcMBF1a2	AT~TATA-box	TATATA	1871	6	-	Arabidopsis thaliana
IC07g031400.1IcMBF1a2	AT~TATA-box	TATATA	1873	6	-	Arabidopsis thaliana
IC07g031400.1IcMBF1a2	AT~TATA-box	TATATA	1875	6	-	Arabidopsis thaliana
IC07g031400.1IcMBF1a2	AT~TATA-box	TATATA	1877	6	-	Arabidopsis thaliana
IC07g031400.1IcMBF1a2	AT~TATA-box	TATATA	1879	6	-	Arabidopsis thaliana
IC10g033660.1IcMBF1a3	AT~TATA-box	TATATA	1449	6	-	Arabidopsis thaliana
IC10g033660.1IcMBF1a3	AT~TATA-box	TATATA	1502	6	-	Arabidopsis thaliana
IC10g033660.1IcMBF1a3	AT~TATA-box	TATATA	1504	6	-	Arabidopsis thaliana
IC10g033660.1IcMBF1a3	AT~TATA-box	TATATA	1930	6	-	Arabidopsis thaliana
Lba03g01849LbaMBF1c1	AT~TATA-box	TATATAAA	1285	8	-	Arabidopsis thaliana
Lba03g01849LbaMBF1c1	AT~TATA-box	TATATA	1287	6	-	Arabidopsis thaliana
Lba03g01849LbaMBF1c1	AT~TATA-box	TATATA	1443	6	-	Arabidopsis thaliana
Lba10g02214LbaMBF1c2	AT~TATA-box	TATATAAA	247	8	-	Arabidopsis thaliana
Lba10g02214LbaMBF1c2	AT~TATA-box	TATATA	249	6	+	Arabidopsis thaliana
Lba10g02214LbaMBF1c2	AT~TATA-box	TATATAAA	307	8	-	Arabidopsis thaliana
Lba10g02214LbaMBF1c2	AT~TATA-box	TATATA	309	6	+	Arabidopsis thaliana
Lba10g02214LbaMBF1c2	AT~TATA-box	TATATA	347	6	+	Arabidopsis thaliana
Lba10g02214LbaMBF1c2	AT~TATA-box	TATATA	965	6	+	Arabidopsis thaliana
Lba10g02214LbaMBF1c2	AT~TATA-box	TATATA	1878	6	-	Arabidopsis thaliana
Lba10g02214LbaMBF1c2	AT~TATA-box	TATATA	1880	6	-	Arabidopsis thaliana
Lba11g00477LbaMBF1a2	AT~TATA-box	TATATA	1880	6	-	Arabidopsis thaliana
Nitab4.5_0000035g0200.1NtMBF1a2	AT~TATA-box	TATATA	37	6	+	Arabidopsis thaliana
Nitab4.5_0000035g0200.1NtMBF1a2	AT~TATA-box	TATATA	379	6	+	Arabidopsis thaliana
Nitab4.5_0000035g0200.1NtMBF1a2	AT~TATA-box	TATATA	1888	6	-	Arabidopsis thaliana
Nitab4.5_0000383g0170.1NtMBF1a1	AT~TATA-box	TATATA	149	6	+	Arabidopsis thaliana
Nitab4.5_0000383g0170.1NtMBF1a1	AT~TATA-box	TATATA	243	6	+	Arabidopsis thaliana
Nitab4.5_0000383g0170.1NtMBF1a1	AT~TATA-box	TATATA	245	6	+	Arabidopsis thaliana
Nitab4.5_0000383g0170.1NtMBF1a1	AT~TATA-box	TATATA	247	6	+	Arabidopsis thaliana
Nitab4.5_0000383g0170.1NtMBF1a1	AT~TATA-box	TATATA	249	6	+	Arabidopsis thaliana
Nitab4.5_0000383g0170.1NtMBF1a1	AT~TATA-box	TATATA	251	6	+	Arabidopsis thaliana
Nitab4.5_0000383g0170.1NtMBF1a1	AT~TATA-box	TATATA	253	6	+	Arabidopsis thaliana
Nitab4.5_0000383g0170.1NtMBF1a1	AT~TATA-box	TATATA	255	6	+	Arabidopsis thaliana
Nitab4.5_0000383g0170.1NtMBF1a1	AT~TATA-box	TATATA	257	6	+	Arabidopsis thaliana
Nitab4.5_0000383g0170.1NtMBF1a1	AT~TATA-box	TATATA	1922	6	-	Arabidopsis thaliana
Nitab4.5_0002113g0180.1NtMBF1c	AT~TATA-box	TATATAAA	1694	8	-	Arabidopsis thaliana
Nitab4.5_0002113g0180.1NtMBF1c	AT~TATA-box	TATATA	1696	6	-	Arabidopsis thaliana
Nitab4.5_0002113g0180.1NtMBF1c	AT~TATA-box	TATATA	1711	6	-	Arabidopsis thaliana
Nitab4.5_0002113g0180.1NtMBF1c	AT~TATA-box	TATATA	1900	6	-	Arabidopsis thaliana
Nitab4.5_0002113g0180.1NtMBF1c	AT~TATA-box	TATATA	1902	6	-	Arabidopsis thaliana
Peaxi162Scf00111g01468.1PaMBF1a1	AT~TATA-box	TATATAAA	95	8	-	Arabidopsis thaliana
Peaxi162Scf00111g01468.1PaMBF1a1	AT~TATA-box	TATATA	97	6	+	Arabidopsis thaliana
Peaxi162Scf00111g01468.1PaMBF1a1	AT~TATA-box	TATATA	1107	6	-	Arabidopsis thaliana
Peaxi162Scf00111g01468.1PaMBF1a1	AT~TATA-box	TATATA	1174	6	-	Arabidopsis thaliana
Peaxi162Scf00111g01468.1PaMBF1a1	AT~TATA-box	TATATA	1176	6	-	Arabidopsis thaliana
Peaxi162Scf00560g00216.1PaMBF1c	AT~TATA-box	TATATA	484	6	+	Arabidopsis thaliana
Peaxi162Scf00560g00216.1PaMBF1c	AT~TATA-box	TATATA	1108	6	-	Arabidopsis thaliana
Peaxi162Scf00560g00216.1PaMBF1c	AT~TATA-box	TATATA	1921	6	-	Arabidopsis thaliana
Peaxi162Scf00692g00415.1PaMBF1a2	AT~TATA-box	TATATA	1564	6	-	Arabidopsis thaliana
Peaxi162Scf00692g00415.1PaMBF1a2	AT~TATA-box	TATATA	1623	6	-	Arabidopsis thaliana
scaffold19448s005090.1IcMBF1c	AT~TATA-box	TATATA	115	6	+	Arabidopsis thaliana
scaffold19448s005090.1IcMBF1c	AT~TATA-box	TATATA	434	6	+	Arabidopsis thaliana
scaffold19448s005090.1IcMBF1c	AT~TATA-box	TATATA	436	6	+	Arabidopsis thaliana
scaffold19448s005090.1IcMBF1c	AT~TATA-box	TATATA	1904	6	-	Arabidopsis thaliana
scaffold19448s005090.1IcMBF1c	AT~TATA-box	TATATA	1906	6	-	Arabidopsis thaliana
Smechr0400261.1SmeMBF1a1	AT~TATA-box	TATATA	1260	6	-	Arabidopsis thaliana
Smechr0400261.1SmeMBF1a1	AT~TATA-box	TATATA	1935	6	-	Arabidopsis thaliana
Smechr0702353.1SmeMBF1a2	AT~TATA-box	TATATA	491	6	+	Arabidopsis thaliana
Smechr0702353.1SmeMBF1a2	AT~TATA-box	TATATA	1904	6	-	Arabidopsis thaliana
Smechr1102702.1SmeMBF1c	AT~TATA-box	TATATA	1701	6	-	Arabidopsis thaliana
Smechr1102702.1SmeMBF1c	AT~TATA-box	TATATA	1703	6	-	Arabidopsis thaliana
Smechr1102702.1SmeMBF1c	AT~TATA-box	TATATA	1918	6	-	Arabidopsis thaliana
Soltu.DM.01G043930.1StMBF1c	AT~TATA-box	TATATA	453	6	+	Arabidopsis thaliana
Soltu.DM.01G043930.1StMBF1c	AT~TATA-box	TATATA	473	6	+	Arabidopsis thaliana
Soltu.DM.01G043930.1StMBF1c	AT~TATA-box	TATATA	558	6	+	Arabidopsis thaliana
Soltu.DM.01G043930.1StMBF1c	AT~TATA-box	TATATA	1255	6	-	Arabidopsis thaliana
Soltu.DM.01G043930.1StMBF1c	AT~TATA-box	TATATA	1882	6	-	Arabidopsis thaliana
Soltu.DM.01G043930.1StMBF1c	AT~TATA-box	TATATA	1884	6	-	Arabidopsis thaliana
Soltu.DM.07G023530.1StMBF1a.2	AT~TATA-box	TATATA	709	6	+	Arabidopsis thaliana
Soltu.DM.07G023530.1StMBF1a.2	AT~TATA-box	TATATA	951	6	+	Arabidopsis thaliana
Soltu.DM.07G023530.1StMBF1a.2	AT~TATA-box	TATATA	1897	6	-	Arabidopsis thaliana
Soltu.DM.10G002940.1StMBF1b	AT~TATA-box	TATATA	349	6	+	Arabidopsis thaliana
Soltu.DM.10G002940.1StMBF1b	AT~TATA-box	TATATA	411	6	+	Arabidopsis thaliana
Soltu.DM.10G002940.1StMBF1b	AT~TATA-box	TATATA	1936	6	-	Arabidopsis thaliana
Soltu.DM.10G002940.1StMBF1b	AT~TATA-box	TATATA	1938	6	-	Arabidopsis thaliana
Soltu.DM.12G030120.1StMBF1a.1	AT~TATA-box	TATATA	331	6	+	Arabidopsis thaliana
Soltu.DM.12G030120.1StMBF1a.1	AT~TATA-box	TATATA	413	6	+	Arabidopsis thaliana
Solyc01g104740.3.1SlER24	AT~TATA-box	TATATA	293	6	+	Arabidopsis thaliana
Solyc01g104740.3.1SlER24	AT~TATA-box	TATATAAA	1042	8	-	Arabidopsis thaliana
Solyc01g104740.3.1SlER24	AT~TATA-box	TATATA	1044	6	-	Arabidopsis thaliana
Solyc01g104740.3.1SlER24	AT~TATA-box	TATATA	1086	6	-	Arabidopsis thaliana
Solyc01g104740.3.1SlER24	AT~TATA-box	TATATA	1088	6	-	Arabidopsis thaliana
Solyc01g104740.3.1SlER24	AT~TATA-box	TATATA	1097	6	-	Arabidopsis thaliana
Solyc01g104740.3.1SlER24	AT~TATA-box	TATATA	1211	6	-	Arabidopsis thaliana
Solyc01g104740.3.1SlER24	AT~TATA-box	TATATA	1224	6	-	Arabidopsis thaliana
Solyc01g104740.3.1SlER24	AT~TATA-box	TATATA	1226	6	-	Arabidopsis thaliana
Solyc01g104740.3.1SlER24	AT~TATA-box	TATATA	1298	6	-	Arabidopsis thaliana
Solyc01g104740.3.1SlER24	AT~TATA-box	TATATA	1330	6	-	Arabidopsis thaliana
Solyc01g104740.3.1SlER24	AT~TATA-box	TATATA	1897	6	-	Arabidopsis thaliana
Solyc01g104740.3.1SlER24	AT~TATA-box	TATATA	1899	6	-	Arabidopsis thaliana
Solyc07g062400.3.1SlMBF1c	AT~TATA-box	TATATA	766	6	+	Arabidopsis thaliana
Solyc07g062400.3.1SlMBF1c	AT~TATA-box	TATATA	1139	6	-	Arabidopsis thaliana
Solyc07g062400.3.1SlMBF1c	AT~TATA-box	TATATA	1141	6	-	Arabidopsis thaliana
Solyc07g062400.3.1SlMBF1c	AT~TATA-box	TATATAAA	1178	8	-	Arabidopsis thaliana
Solyc07g062400.3.1SlMBF1c	AT~TATA-box	TATATA	1180	6	-	Arabidopsis thaliana
Solyc07g062400.3.1SlMBF1c	AT~TATA-box	TATATA	1726	6	-	Arabidopsis thaliana
Solyc07g062400.3.1SlMBF1c	AT~TATA-box	TATATA	1770	6	-	Arabidopsis thaliana
Solyc07g062400.3.1SlMBF1c	AT~TATA-box	TATATA	1772	6	-	Arabidopsis thaliana
Solyc07g062400.3.1SlMBF1c	AT~TATA-box	TATATA	1774	6	-	Arabidopsis thaliana
Solyc07g062400.3.1SlMBF1c	AT~TATA-box	TATATA	1900	6	-	Arabidopsis thaliana
Solyc07g062400.3.1SlMBF1c	AT~TATA-box	TATATA	1902	6	-	Arabidopsis thaliana
Solyc10g007350.4.1SlMBF1a	AT~TATA-box	TATATA	1928	6	-	Arabidopsis thaliana
Solyc10g007350.4.1SlMBF1a	AT~TATA-box	TATATA	1930	6	-	Arabidopsis thaliana
Solyc10g007350.4.1SlMBF1a	AT~TATA-box	TATATA	1932	6	-	Arabidopsis thaliana
Solyc10g007350.4.1SlMBF1a	AT~TATA-box	TATATA	1934	6	-	Arabidopsis thaliana
Solyc12g014290.2.1SlMBF1b	AT~TATA-box	TATATA	406	6	+	Arabidopsis thaliana
Solyc12g014290.2.1SlMBF1b	AT~TATA-box	TATATA	594	6	+	Arabidopsis thaliana
Lba10g02214LbaMBF1c2	Box III	atCATTTTCACt	1512	11	-	Pisum sativum	protein binding site
Peaxi162Scf00111g01468.1PaMBF1a1	Box III	atCATTTTCACt	644	11	-	Pisum sativum	protein binding site
Peaxi162Scf00560g00216.1PaMBF1c	Box III	atCATTTTCACt	788	11	+	Pisum sativum	protein binding site
Lba04g02218LbaMBF1a1	box S	AGCCACC	316	7	+	Arabidopsis thaliana
Smechr0400261.1SmeMBF1a1	box S	AGCCACC	525	7	-	Arabidopsis thaliana
Solyc10g007350.4.1SlMBF1a	box S	AGCCACC	1608	7	+	Arabidopsis thaliana
CaDEM06G07520CaMBF1c2	CARE	CAACTCAC	1333	8	+	Oryza sativa
Lba04g02218LbaMBF1a1	CCGTCC motif	CCGTCC	1427	6	+	Nicotiana tabacum
Peaxi162Scf00560g00216.1PaMBF1c	CCGTCC motif	CCGTCC	1841	6	+	Nicotiana tabacum
Soltu.DM.07G023530.1StMBF1a.2	CCGTCC motif	CCGTCC	1136	6	+	Nicotiana tabacum
Soltu.DM.07G023530.1StMBF1a.2	CCGTCC motif	CCGTCC	1425	6	-	Nicotiana tabacum
Solyc01g104740.3.1SlER24	CCGTCC motif	CCGTCC	655	6	-	Nicotiana tabacum
Solyc12g014290.2.1SlMBF1b	CCGTCC motif	CCGTCC	240	6	-	Nicotiana tabacum
Lba04g02218LbaMBF1a1	CCGTCC-box	CCGTCC	1427	6	+	Petroselinum hortense
Peaxi162Scf00560g00216.1PaMBF1c	CCGTCC-box	CCGTCC	1841	6	+	Petroselinum hortense
Soltu.DM.07G023530.1StMBF1a.2	CCGTCC-box	CCGTCC	1136	6	+	Petroselinum hortense
Soltu.DM.07G023530.1StMBF1a.2	CCGTCC-box	CCGTCC	1425	6	-	Petroselinum hortense
Solyc01g104740.3.1SlER24	CCGTCC-box	CCGTCC	655	6	-	Petroselinum hortense
Solyc12g014290.2.1SlMBF1b	CCGTCC-box	CCGTCC	240	6	-	Petroselinum hortense
CaDEM05G05830CaMBF1c1	CTAG-motif	ACTAGCAGAA	1961	9	+	Avena sativa
scaffold19448s005090.1IcMBF1c	CTAG-motif	ACTAGCAGAA	408	9	+	Avena sativa
Soltu.DM.01G043930.1StMBF1c	CTAG-motif	ACTAGCAGAA	883	9	+	Avena sativa
Peaxi162Scf00111g01468.1PaMBF1a1	dOCT	CACGGATC	306	8	-	Zea mays
Solyc09g055470.1.1SlMBF1d	MBSI	TTTTTACGGTTA	719	11	-	Petunia hybrida	MYB binding site involved in flavonoid biosynthetic genes regulation
CaDEM05G05830CaMBF1c1	MYB	CAACAG	194	6	+	Arabidopsis thaliana
CaDEM05G05830CaMBF1c1	MYB	CAACAG	239	6	-	Arabidopsis thaliana
CaDEM05G05830CaMBF1c1	MYB	CAACAG	656	6	-	Arabidopsis thaliana
CaDEM05G05830CaMBF1c1	MYB	CAACAG	910	6	-	Arabidopsis thaliana
CaDEM05G05830CaMBF1c1	MYB	CAACAG	1029	6	-	Arabidopsis thaliana
CaDEM05G05830CaMBF1c1	MYB	CAACAG	1050	6	-	Arabidopsis thaliana
CaDEM05G05830CaMBF1c1	MYB	CAACAG	1132	6	-	Arabidopsis thaliana
CaDEM05G05830CaMBF1c1	MYB	CAACAG	1153	6	-	Arabidopsis thaliana
CaDEM05G05830CaMBF1c1	MYB	CAACAG	1159	6	+	Arabidopsis thaliana
CaDEM05G05830CaMBF1c1	MYB	CAACAG	1215	6	-	Arabidopsis thaliana
CaDEM05G05830CaMBF1c1	MYB	CAACCA	1339	6	+	Arabidopsis thaliana
CaDEM05G05830CaMBF1c1	Myb	CAACTG	1026	6	+	Arabidopsis thaliana
CaDEM05G05830CaMBF1c1	Myb	CAACTG	1035	6	+	Arabidopsis thaliana
CaDEM05G05830CaMBF1c1	Myb	CAACTG	1068	6	+	Arabidopsis thaliana
CaDEM06G07520CaMBF1c2	MYB	CAACCA	320	6	+	Arabidopsis thaliana
CaDEM06G07520CaMBF1c2	MYB	CAACCA	509	6	-	Arabidopsis thaliana
CaDEM06G07520CaMBF1c2	MYB	TAACCA	954	6	+	Arabidopsis thaliana
CaDEM06G07520CaMBF1c2	MYB	CAACCA	1293	6	+	Arabidopsis thaliana
CaDEM06G07520CaMBF1c2	MYB	CAACAG	1439	6	-	Arabidopsis thaliana
CaDEM06G07520CaMBF1c2	Myb	CAACTG	822	6	+	Arabidopsis thaliana
CaDEM06G07520CaMBF1c2	Myb	TAACTG	1203	6	-	Arabidopsis thaliana
CaDEM06G07520CaMBF1c2	Myb	CAACTG	1306	6	-	Arabidopsis thaliana
CaDEM07G25960CaMBF1a1	MYB	CAACCA	154	6	+	Arabidopsis thaliana
CaDEM07G25960CaMBF1a1	MYB	CAACCA	471	6	+	Arabidopsis thaliana
CaDEM07G25960CaMBF1a1	MYB	CAACCA	542	6	+	Arabidopsis thaliana
CaDEM07G25960CaMBF1a1	MYB	CAACCA	878	6	+	Arabidopsis thaliana
CaDEM07G25960CaMBF1a1	MYB	CAACAG	1201	6	-	Arabidopsis thaliana
CaDEM07G25960CaMBF1a1	MYB	CAACCA	1889	6	+	Arabidopsis thaliana
CaDEM07G25960CaMBF1a1	Myb	CAACTG	589	6	+	Arabidopsis thaliana
CaDEM07G25960CaMBF1a1	Myb	TAACTG	1361	6	-	Arabidopsis thaliana
CaDEM09G17680CaMBF1a2	MYB	CAACAG	277	6	-	Arabidopsis thaliana
CaDEM09G17680CaMBF1a2	MYB	TAACCA	612	6	-	Arabidopsis thaliana
CaDEM09G17680CaMBF1a2	MYB	CAACAG	1686	6	-	Arabidopsis thaliana
CaDEM09G17680CaMBF1a2	Myb	CAACTG	111	6	-	Arabidopsis thaliana
CaDEM09G17680CaMBF1a2	Myb	CAACTG	1014	6	-	Arabidopsis thaliana
CaDEM09G17680CaMBF1a2	Myb	CAACTG	1786	6	-	Arabidopsis thaliana
CaDEM10G01710CaMBF1a3	MYB	TAACCA	192	6	+	Arabidopsis thaliana
IC05g015640.1IcMBF1a1	Myb	CAACTG	337	6	-	Arabidopsis thaliana
IC05g015640.1IcMBF1a1	MYB	TAACCA	485	6	-	Arabidopsis thaliana
IC05g015640.1IcMBF1a1	MYB	TAACCA	842	6	+	Arabidopsis thaliana
IC05g015640.1IcMBF1a1	MYB	TAACCA	1473	6	-	Arabidopsis thaliana
IC07g031400.1IcMBF1a2	MYB	CAACAG	162	6	+	Arabidopsis thaliana
IC07g031400.1IcMBF1a2	MYB	CAACCA	669	6	+	Arabidopsis thaliana
IC07g031400.1IcMBF1a2	MYB	TAACCA	1012	6	-	Arabidopsis thaliana
IC07g031400.1IcMBF1a2	MYB	CAACAG	1487	6	-	Arabidopsis thaliana
IC07g031400.1IcMBF1a2	MYB	CAACAG	1516	6	-	Arabidopsis thaliana
IC07g031400.1IcMBF1a2	Myb	TAACTG	387	6	+	Arabidopsis thaliana
IC10g033660.1IcMBF1a3	MYB	TAACCA	50	6	-	Arabidopsis thaliana
IC10g033660.1IcMBF1a3	MYB	TAACCA	107	6	+	Arabidopsis thaliana
IC10g033660.1IcMBF1a3	MYB	CAACCA	206	6	-	Arabidopsis thaliana
IC10g033660.1IcMBF1a3	MYB	TAACCA	416	6	-	Arabidopsis thaliana
IC10g033660.1IcMBF1a3	MYB	TAACCA	543	6	-	Arabidopsis thaliana
IC10g033660.1IcMBF1a3	MYB	CAACCA	1566	6	-	Arabidopsis thaliana
Lba03g01849LbaMBF1c1	MYB	CAACCA	3	6	-	Arabidopsis thaliana
Lba03g01849LbaMBF1c1	MYB	CAACCA	54	6	-	Arabidopsis thaliana
Lba03g01849LbaMBF1c1	MYB	CAACCA	192	6	-	Arabidopsis thaliana
Lba03g01849LbaMBF1c1	MYB	TAACCA	322	6	-	Arabidopsis thaliana
Lba03g01849LbaMBF1c1	MYB	CAACCA	1600	6	-	Arabidopsis thaliana
Lba04g02218LbaMBF1a1	Myb	TAACTG	862	6	-	Arabidopsis thaliana
Lba04g02218LbaMBF1a1	Myb	TAACTG	1164	6	-	Arabidopsis thaliana
Lba04g02218LbaMBF1a1	Myb	TAACTG	1452	6	+	Arabidopsis thaliana
Lba04g02218LbaMBF1a1	MYB	TAACCA	630	6	+	Arabidopsis thaliana
Lba04g02218LbaMBF1a1	MYB	CAACCA	1216	6	-	Arabidopsis thaliana
Lba04g02218LbaMBF1a1	MYB	TAACCA	1354	6	+	Arabidopsis thaliana
Lba10g02214LbaMBF1c2	MYB	CAACCA	548	6	-	Arabidopsis thaliana
Lba10g02214LbaMBF1c2	MYB	TAACCA	895	6	-	Arabidopsis thaliana
Lba10g02214LbaMBF1c2	MYB	CAACCA	1491	6	-	Arabidopsis thaliana
Lba10g02214LbaMBF1c2	MYB	CAACCA	1988	6	-	Arabidopsis thaliana
Lba11g00477LbaMBF1a2	MYB	TAACCA	523	6	+	Arabidopsis thaliana
Lba11g00477LbaMBF1a2	MYB	CAACCA	539	6	+	Arabidopsis thaliana
Lba11g00477LbaMBF1a2	MYB	CAACAG	1239	6	+	Arabidopsis thaliana
Lba11g00477LbaMBF1a2	MYB	CAACCA	1845	6	+	Arabidopsis thaliana
Lba11g00477LbaMBF1a2	Myb	TAACTG	1454	6	+	Arabidopsis thaliana
Lba11g00477LbaMBF1a2	Myb	CAACTG	1466	6	+	Arabidopsis thaliana
Nitab4.5_0000035g0200.1NtMBF1a2	MYB	CAACCA	329	6	+	Arabidopsis thaliana
Nitab4.5_0000035g0200.1NtMBF1a2	MYB	CAACAG	982	6	+	Arabidopsis thaliana
Nitab4.5_0000035g0200.1NtMBF1a2	MYB	CAACCA	1837	6	+	Arabidopsis thaliana
Nitab4.5_0000035g0200.1NtMBF1a2	Myb	CAACTG	1482	6	-	Arabidopsis thaliana
Nitab4.5_0000383g0170.1NtMBF1a1	MYB	CAACCA	1268	6	+	Arabidopsis thaliana
Peaxi162Scf00111g01468.1PaMBF1a1	MYB	CAACCA	147	6	+	Arabidopsis thaliana
Peaxi162Scf00111g01468.1PaMBF1a1	MYB	CAACAG	1680	6	-	Arabidopsis thaliana
Peaxi162Scf00111g01468.1PaMBF1a1	MYB	CAACCA	1728	6	+	Arabidopsis thaliana
Peaxi162Scf00111g01468.1PaMBF1a1	MYB	CAACAG	1907	6	+	Arabidopsis thaliana
Peaxi162Scf00560g00216.1PaMBF1c	Myb	TAACTG	23	6	-	Arabidopsis thaliana
Peaxi162Scf00560g00216.1PaMBF1c	Myb	TAACTG	47	6	-	Arabidopsis thaliana
Peaxi162Scf00560g00216.1PaMBF1c	Myb	TAACTG	60	6	-	Arabidopsis thaliana
Peaxi162Scf00560g00216.1PaMBF1c	Myb	TAACTG	105	6	-	Arabidopsis thaliana
Peaxi162Scf00560g00216.1PaMBF1c	Myb	TAACTG	186	6	-	Arabidopsis thaliana
Peaxi162Scf00560g00216.1PaMBF1c	Myb	TAACTG	210	6	-	Arabidopsis thaliana
Peaxi162Scf00560g00216.1PaMBF1c	Myb	TAACTG	223	6	-	Arabidopsis thaliana
Peaxi162Scf00560g00216.1PaMBF1c	Myb	TAACTG	268	6	-	Arabidopsis thaliana
Peaxi162Scf00560g00216.1PaMBF1c	Myb	TAACTG	349	6	-	Arabidopsis thaliana
Peaxi162Scf00560g00216.1PaMBF1c	Myb	TAACTG	373	6	-	Arabidopsis thaliana
Peaxi162Scf00560g00216.1PaMBF1c	Myb	TAACTG	386	6	-	Arabidopsis thaliana
Peaxi162Scf00560g00216.1PaMBF1c	Myb	TAACTG	431	6	-	Arabidopsis thaliana
Peaxi162Scf00560g00216.1PaMBF1c	Myb	CAACTG	583	6	+	Arabidopsis thaliana
Peaxi162Scf00560g00216.1PaMBF1c	Myb	TAACTG	589	6	+	Arabidopsis thaliana
Peaxi162Scf00560g00216.1PaMBF1c	Myb	TAACTG	1450	6	-	Arabidopsis thaliana
Peaxi162Scf00560g00216.1PaMBF1c	MYB	CAACCA	10	6	-	Arabidopsis thaliana
Peaxi162Scf00560g00216.1PaMBF1c	MYB	CAACCA	173	6	-	Arabidopsis thaliana
Peaxi162Scf00560g00216.1PaMBF1c	MYB	CAACCA	336	6	-	Arabidopsis thaliana
Peaxi162Scf00560g00216.1PaMBF1c	MYB	TAACCA	1068	6	+	Arabidopsis thaliana
Peaxi162Scf00692g00415.1PaMBF1a2	Myb	TAACTG	919	6	-	Arabidopsis thaliana
Peaxi162Scf00692g00415.1PaMBF1a2	Myb	TAACTG	1205	6	-	Arabidopsis thaliana
Peaxi162Scf00692g00415.1PaMBF1a2	MYB	TAACCA	320	6	+	Arabidopsis thaliana
Peaxi162Scf00692g00415.1PaMBF1a2	MYB	CAACAG	394	6	+	Arabidopsis thaliana
Peaxi162Scf00692g00415.1PaMBF1a2	MYB	CAACCA	493	6	-	Arabidopsis thaliana
Peaxi162Scf00692g00415.1PaMBF1a2	MYB	CAACCA	665	6	-	Arabidopsis thaliana
Peaxi162Scf00692g00415.1PaMBF1a2	MYB	TAACCA	1323	6	-	Arabidopsis thaliana
scaffold19448s005090.1IcMBF1c	Myb	TAACTG	331	6	-	Arabidopsis thaliana
Smechr0400261.1SmeMBF1a1	MYB	CAACCA	991	6	+	Arabidopsis thaliana
Smechr0400261.1SmeMBF1a1	MYB	CAACCA	1017	6	+	Arabidopsis thaliana
Smechr0400261.1SmeMBF1a1	MYB	CAACCA	1167	6	+	Arabidopsis thaliana
Smechr0400261.1SmeMBF1a1	MYB	TAACCA	1173	6	+	Arabidopsis thaliana
Smechr1102702.1SmeMBF1c	Myb	CAACTG	182	6	+	Arabidopsis thaliana
Smechr1102702.1SmeMBF1c	Myb	TAACTG	469	6	+	Arabidopsis thaliana
Smechr1102702.1SmeMBF1c	Myb	CAACTG	573	6	+	Arabidopsis thaliana
Smechr1102702.1SmeMBF1c	Myb	CAACTG	608	6	+	Arabidopsis thaliana
Smechr1102702.1SmeMBF1c	MYB	CAACAG	185	6	-	Arabidopsis thaliana
Soltu.DM.01G043930.1StMBF1c	MYB	CAACCA	378	6	+	Arabidopsis thaliana
Soltu.DM.01G043930.1StMBF1c	MYB	CAACCA	1453	6	+	Arabidopsis thaliana
Soltu.DM.01G043930.1StMBF1c	Myb	CAACTG	64	6	+	Arabidopsis thaliana
Soltu.DM.07G023530.1StMBF1a.2	Myb	TAACTG	127	6	+	Arabidopsis thaliana
Soltu.DM.07G023530.1StMBF1a.2	Myb	TAACTG	342	6	+	Arabidopsis thaliana
Soltu.DM.07G023530.1StMBF1a.2	MYB	CAACAG	463	6	-	Arabidopsis thaliana
Soltu.DM.07G023530.1StMBF1a.2	MYB	CAACCA	490	6	-	Arabidopsis thaliana
Soltu.DM.07G023530.1StMBF1a.2	MYB	CAACCA	536	6	-	Arabidopsis thaliana
Soltu.DM.07G023530.1StMBF1a.2	MYB	TAACCA	854	6	-	Arabidopsis thaliana
Soltu.DM.10G002940.1StMBF1b	Myb	TAACTG	483	6	-	Arabidopsis thaliana
Soltu.DM.10G002940.1StMBF1b	Myb	CAACTG	661	6	-	Arabidopsis thaliana
Soltu.DM.10G002940.1StMBF1b	Myb	TAACTG	855	6	+	Arabidopsis thaliana
Soltu.DM.10G002940.1StMBF1b	Myb	TAACTG	1131	6	-	Arabidopsis thaliana
Soltu.DM.10G002940.1StMBF1b	MYB	CAACAG	658	6	+	Arabidopsis thaliana
Soltu.DM.10G002940.1StMBF1b	MYB	CAACAG	937	6	-	Arabidopsis thaliana
Soltu.DM.10G002940.1StMBF1b	MYB	CAACCA	1020	6	-	Arabidopsis thaliana
Soltu.DM.10G002940.1StMBF1b	MYB	CAACCA	1105	6	+	Arabidopsis thaliana
Soltu.DM.10G002940.1StMBF1b	MYB	CAACCA	1562	6	+	Arabidopsis thaliana
Soltu.DM.10G002940.1StMBF1b	MYB	CAACCA	1636	6	+	Arabidopsis thaliana
Soltu.DM.10G002940.1StMBF1b	MYB	CAACAG	1967	6	+	Arabidopsis thaliana
Soltu.DM.12G030120.1StMBF1a.1	MYB	TAACCA	674	6	-	Arabidopsis thaliana
Soltu.DM.12G030120.1StMBF1a.1	MYB	CAACCA	749	6	-	Arabidopsis thaliana
Soltu.DM.12G030120.1StMBF1a.1	MYB	CAACCA	900	6	-	Arabidopsis thaliana
Soltu.DM.12G030120.1StMBF1a.1	MYB	CAACCA	1103	6	-	Arabidopsis thaliana
Solyc01g104740.3.1SlER24	Myb	CAACTG	1393	6	+	Arabidopsis thaliana
Solyc07g062400.3.1SlMBF1c	Myb	CAACTG	199	6	+	Arabidopsis thaliana
Solyc07g062400.3.1SlMBF1c	Myb	TAACTG	881	6	-	Arabidopsis thaliana
Solyc07g062400.3.1SlMBF1c	MYB	CAACAG	546	6	-	Arabidopsis thaliana
Solyc07g062400.3.1SlMBF1c	MYB	CAACCA	617	6	-	Arabidopsis thaliana
Solyc09g055470.1.1SlMBF1d	MYB	TAACCA	283	6	+	Arabidopsis thaliana
Solyc09g055470.1.1SlMBF1d	MYB	TAACCA	1252	6	+	Arabidopsis thaliana
Solyc09g055470.1.1SlMBF1d	Myb	CAACTG	392	6	+	Arabidopsis thaliana
Solyc10g007350.4.1SlMBF1a	MYB	CAACAG	218	6	-	Arabidopsis thaliana
Solyc10g007350.4.1SlMBF1a	MYB	TAACCA	533	6	-	Arabidopsis thaliana
Solyc10g007350.4.1SlMBF1a	MYB	CAACAG	1211	6	-	Arabidopsis thaliana
Solyc10g007350.4.1SlMBF1a	MYB	CAACCA	1291	6	-	Arabidopsis thaliana
Solyc10g007350.4.1SlMBF1a	MYB	CAACCA	1636	6	+	Arabidopsis thaliana
Solyc10g007350.4.1SlMBF1a	MYB	CAACCA	1662	6	+	Arabidopsis thaliana
Solyc10g007350.4.1SlMBF1a	Myb	TAACTG	1351	6	-	Arabidopsis thaliana
Solyc12g014290.2.1SlMBF1b	MYB	CAACCA	97	6	+	Arabidopsis thaliana
Solyc12g014290.2.1SlMBF1b	MYB	CAACAG	491	6	-	Arabidopsis thaliana
Solyc12g014290.2.1SlMBF1b	MYB	TAACCA	523	6	+	Arabidopsis thaliana
Solyc12g014290.2.1SlMBF1b	MYB	CAACCA	861	6	+	Arabidopsis thaliana
Solyc12g014290.2.1SlMBF1b	MYB	TAACCA	1379	6	-	Arabidopsis thaliana
Solyc12g014290.2.1SlMBF1b	Myb	CAACTG	57	6	-	Arabidopsis thaliana
Solyc12g014290.2.1SlMBF1b	Myb	TAACTG	1751	6	-	Arabidopsis thaliana
Solyc12g014290.2.1SlMBF1b	Myb	CAACTG	1810	6	+	Arabidopsis thaliana
CaDEM07G25960CaMBF1a1	MYB recognition site	CCGTTG	182	6	-	Arabidopsis thaliana
CaDEM07G25960CaMBF1a1	MYB recognition site	CCGTTG	363	6	-	Arabidopsis thaliana
CaDEM07G25960CaMBF1a1	MYB recognition site	CCGTTG	1469	6	+	Arabidopsis thaliana
IC10g033660.1IcMBF1a3	MYB recognition site	CCGTTG	483	6	-	Arabidopsis thaliana
Nitab4.5_0000035g0200.1NtMBF1a2	MYB recognition site	CCGTTG	860	6	-	Arabidopsis thaliana
Nitab4.5_0000035g0200.1NtMBF1a2	MYB recognition site	CCGTTG	1125	6	-	Arabidopsis thaliana
Nitab4.5_0000383g0170.1NtMBF1a1	MYB recognition site	CCGTTG	236	6	-	Arabidopsis thaliana
Smechr0400261.1SmeMBF1a1	MYB recognition site	CCGTTG	1963	6	-	Arabidopsis thaliana
Soltu.DM.07G023530.1StMBF1a.2	MYB recognition site	CCGTTG	483	6	-	Arabidopsis thaliana
Soltu.DM.10G002940.1StMBF1b	MYB recognition site	CCGTTG	337	6	-	Arabidopsis thaliana
Solyc10g007350.4.1SlMBF1a	MYB recognition site	CCGTTG	600	6	-	Arabidopsis thaliana
CaDEM05G05830CaMBF1c1	Myb-binding site	CAACAG	194	6	+	Nicotiana tabacum
CaDEM05G05830CaMBF1c1	Myb-binding site	CAACAG	239	6	-	Nicotiana tabacum
CaDEM05G05830CaMBF1c1	Myb-binding site	CAACAG	656	6	-	Nicotiana tabacum
CaDEM05G05830CaMBF1c1	Myb-binding site	CAACAG	910	6	-	Nicotiana tabacum
CaDEM05G05830CaMBF1c1	Myb-binding site	CAACAG	1029	6	-	Nicotiana tabacum
CaDEM05G05830CaMBF1c1	Myb-binding site	CAACAG	1050	6	-	Nicotiana tabacum
CaDEM05G05830CaMBF1c1	Myb-binding site	CAACAG	1132	6	-	Nicotiana tabacum
CaDEM05G05830CaMBF1c1	Myb-binding site	CAACAG	1153	6	-	Nicotiana tabacum
CaDEM05G05830CaMBF1c1	Myb-binding site	CAACAG	1159	6	+	Nicotiana tabacum
CaDEM05G05830CaMBF1c1	Myb-binding site	CAACAG	1215	6	-	Nicotiana tabacum
CaDEM06G07520CaMBF1c2	Myb-binding site	CAACAG	1439	6	-	Nicotiana tabacum
CaDEM07G25960CaMBF1a1	Myb-binding site	CAACAG	1201	6	-	Nicotiana tabacum
CaDEM09G17680CaMBF1a2	Myb-binding site	CAACAG	277	6	-	Nicotiana tabacum
CaDEM09G17680CaMBF1a2	Myb-binding site	CAACAG	1686	6	-	Nicotiana tabacum
IC07g031400.1IcMBF1a2	Myb-binding site	CAACAG	162	6	+	Nicotiana tabacum
IC07g031400.1IcMBF1a2	Myb-binding site	CAACAG	1487	6	-	Nicotiana tabacum
IC07g031400.1IcMBF1a2	Myb-binding site	CAACAG	1516	6	-	Nicotiana tabacum
Lba11g00477LbaMBF1a2	Myb-binding site	CAACAG	1239	6	+	Nicotiana tabacum
Nitab4.5_0000035g0200.1NtMBF1a2	Myb-binding site	CAACAG	982	6	+	Nicotiana tabacum
Peaxi162Scf00111g01468.1PaMBF1a1	Myb-binding site	CAACAG	1680	6	-	Nicotiana tabacum
Peaxi162Scf00111g01468.1PaMBF1a1	Myb-binding site	CAACAG	1907	6	+	Nicotiana tabacum
Peaxi162Scf00692g00415.1PaMBF1a2	Myb-binding site	CAACAG	394	6	+	Nicotiana tabacum
Smechr1102702.1SmeMBF1c	Myb-binding site	CAACAG	185	6	-	Nicotiana tabacum
Soltu.DM.07G023530.1StMBF1a.2	Myb-binding site	CAACAG	463	6	-	Nicotiana tabacum
Soltu.DM.10G002940.1StMBF1b	Myb-binding site	CAACAG	658	6	+	Nicotiana tabacum
Soltu.DM.10G002940.1StMBF1b	Myb-binding site	CAACAG	937	6	-	Nicotiana tabacum
Soltu.DM.10G002940.1StMBF1b	Myb-binding site	CAACAG	1967	6	+	Nicotiana tabacum
Solyc07g062400.3.1SlMBF1c	Myb-binding site	CAACAG	546	6	-	Nicotiana tabacum
Solyc10g007350.4.1SlMBF1a	Myb-binding site	CAACAG	218	6	-	Nicotiana tabacum
Solyc10g007350.4.1SlMBF1a	Myb-binding site	CAACAG	1211	6	-	Nicotiana tabacum
Solyc12g014290.2.1SlMBF1b	Myb-binding site	CAACAG	491	6	-	Nicotiana tabacum
CaDEM06G07520CaMBF1c2	MYB-like sequence	TAACCA	954	6	+	Arabidopsis thaliana
CaDEM09G17680CaMBF1a2	MYB-like sequence	TAACCA	612	6	-	Arabidopsis thaliana
CaDEM10G01710CaMBF1a3	MYB-like sequence	TAACCA	192	6	+	Arabidopsis thaliana
IC05g015640.1IcMBF1a1	MYB-like sequence	TAACCA	485	6	-	Arabidopsis thaliana
IC05g015640.1IcMBF1a1	MYB-like sequence	TAACCA	842	6	+	Arabidopsis thaliana
IC05g015640.1IcMBF1a1	MYB-like sequence	TAACCA	1473	6	-	Arabidopsis thaliana
IC07g031400.1IcMBF1a2	MYB-like sequence	TAACCA	1012	6	-	Arabidopsis thaliana
IC10g033660.1IcMBF1a3	MYB-like sequence	TAACCA	50	6	-	Arabidopsis thaliana
IC10g033660.1IcMBF1a3	MYB-like sequence	TAACCA	107	6	+	Arabidopsis thaliana
IC10g033660.1IcMBF1a3	MYB-like sequence	TAACCA	416	6	-	Arabidopsis thaliana
IC10g033660.1IcMBF1a3	MYB-like sequence	TAACCA	543	6	-	Arabidopsis thaliana
Lba03g01849LbaMBF1c1	MYB-like sequence	TAACCA	322	6	-	Arabidopsis thaliana
Lba04g02218LbaMBF1a1	MYB-like sequence	TAACCA	630	6	+	Arabidopsis thaliana
Lba04g02218LbaMBF1a1	MYB-like sequence	TAACCA	1354	6	+	Arabidopsis thaliana
Lba10g02214LbaMBF1c2	MYB-like sequence	TAACCA	895	6	-	Arabidopsis thaliana
Lba11g00477LbaMBF1a2	MYB-like sequence	TAACCA	523	6	+	Arabidopsis thaliana
Peaxi162Scf00560g00216.1PaMBF1c	MYB-like sequence	TAACCA	1068	6	+	Arabidopsis thaliana
Peaxi162Scf00692g00415.1PaMBF1a2	MYB-like sequence	TAACCA	320	6	+	Arabidopsis thaliana
Peaxi162Scf00692g00415.1PaMBF1a2	MYB-like sequence	TAACCA	1323	6	-	Arabidopsis thaliana
Smechr0400261.1SmeMBF1a1	MYB-like sequence	TAACCA	1173	6	+	Arabidopsis thaliana
Soltu.DM.07G023530.1StMBF1a.2	MYB-like sequence	TAACCA	854	6	-	Arabidopsis thaliana
Soltu.DM.12G030120.1StMBF1a.1	MYB-like sequence	TAACCA	674	6	-	Arabidopsis thaliana
Solyc09g055470.1.1SlMBF1d	MYB-like sequence	TAACCA	283	6	+	Arabidopsis thaliana
Solyc09g055470.1.1SlMBF1d	MYB-like sequence	TAACCA	1252	6	+	Arabidopsis thaliana
Solyc10g007350.4.1SlMBF1a	MYB-like sequence	TAACCA	533	6	-	Arabidopsis thaliana
Solyc12g014290.2.1SlMBF1b	MYB-like sequence	TAACCA	523	6	+	Arabidopsis thaliana
Solyc12g014290.2.1SlMBF1b	MYB-like sequence	TAACCA	1379	6	-	Arabidopsis thaliana
CaDEM09G17680CaMBF1a2	OCT	CGCGGATC	537	8	+	Zea mays
Lba04g02218LbaMBF1a1	plant_AP-2-like	CGACCAGG	265	8	-	Oryza sativa	?
Soltu.DM.07G023530.1StMBF1a.2	re2f-1	GCGGGAAA	1977	8	-	Oryza sativa
Soltu.DM.12G030120.1StMBF1a.1	re2f-1	GCGGGAAA	977	8	+	Oryza sativa
CaDEM05G05830CaMBF1c1	TATA	TATAAAAT	1526	8	-	Arabidopsis thaliana
CaDEM07G25960CaMBF1a1	TATA	TATAAAAT	46	8	+	Arabidopsis thaliana
IC07g031400.1IcMBF1a2	TATA	TATAAAAT	1149	8	+	Arabidopsis thaliana
IC07g031400.1IcMBF1a2	TATA	TATAAAAT	1720	8	-	Arabidopsis thaliana
Nitab4.5_0000383g0170.1NtMBF1a1	TATA	TATAAAAT	201	8	-	Arabidopsis thaliana
Nitab4.5_0002113g0180.1NtMBF1c	TATA	TATAAAAT	1686	8	-	Arabidopsis thaliana
Peaxi162Scf00692g00415.1PaMBF1a2	TATA	TATAAAAT	1752	8	+	Arabidopsis thaliana
scaffold19448s005090.1IcMBF1c	TATA	TATAAAAT	1256	8	+	Arabidopsis thaliana
Smechr0702353.1SmeMBF1a2	TATA	TATAAAAT	1296	8	+	Arabidopsis thaliana
Smechr0702353.1SmeMBF1a2	TATA	TATAAAAT	1787	8	+	Arabidopsis thaliana
Soltu.DM.07G023530.1StMBF1a.2	TATA	TATAAAAT	953	8	+	Arabidopsis thaliana
Soltu.DM.07G023530.1StMBF1a.2	TATA	TATAAAAT	1012	8	+	Arabidopsis thaliana
Solyc07g062400.3.1SlMBF1c	TATA	TATAAAAT	916	8	+	Arabidopsis thaliana
Solyc07g062400.3.1SlMBF1c	TATA	TATAAAAT	1524	8	+	Arabidopsis thaliana
Solyc07g062400.3.1SlMBF1c	TATA	TATAAAAT	1583	8	+	Arabidopsis thaliana
Solyc09g055470.1.1SlMBF1d	TATA	TATAAAAT	1831	8	+	Arabidopsis thaliana
Solyc12g014290.2.1SlMBF1b	TATA	TATAAAAT	1646	8	+	Arabidopsis thaliana
Solyc12g014290.2.1SlMBF1b	TATA	TATAAAAT	1784	8	+	Arabidopsis thaliana
CaDEM06G07520CaMBF1c2	TCA	TCATCTTCAT	1740	9	+	Pisum sativum
CaDEM07G25960CaMBF1a1	TCA	TCATCTTCAT	868	9	+	Pisum sativum
CaDEM09G17680CaMBF1a2	TCA	TCATCTTCAT	762	9	+	Pisum sativum
IC07g031400.1IcMBF1a2	TCA	TCATCTTCAT	1032	9	-	Pisum sativum
IC07g031400.1IcMBF1a2	TCA	TCATCTTCAT	1744	9	-	Pisum sativum
Lba10g02214LbaMBF1c2	TCA	TCATCTTCAT	1891	9	+	Pisum sativum
Peaxi162Scf00111g01468.1PaMBF1a1	TCA	TCATCTTCAT	112	9	-	Pisum sativum
Peaxi162Scf00111g01468.1PaMBF1a1	TCA	TCATCTTCAT	162	9	-	Pisum sativum
Peaxi162Scf00560g00216.1PaMBF1c	TCA	TCATCTTCAT	1348	9	-	Pisum sativum
Solyc12g014290.2.1SlMBF1b	TCA	TCATCTTCAT	575	9	+	Pisum sativum
Solyc09g055470.1.1SlMBF1d	telo-box	AAACCCTAACCCTAA	437	15	+	Nicotiana tabacum
Solyc09g055470.1.1SlMBF1d	telo-box	AAACCCTAACCCTAA	895	14	+	Nicotiana tabacum
Solyc09g055470.1.1SlMBF1d	telo-box	AAACCCTAACCCTAA	1608	14	+	Nicotiana tabacum
Solyc09g055470.1.1SlMBF1d	telo-box	AAACCCTAACCCTAA	1742	14	+	Nicotiana tabacum
Solyc09g055470.1.1SlMBF1d	telo-box	AAACCCTAACCCTAA	1882	14	+	Nicotiana tabacum
CaDEM06G07520CaMBF1c2	W box	TTGACC	1290	6	-	Arabidopsis thaliana
CaDEM10G01710CaMBF1a3	W box	TTGACC	1208	6	-	Arabidopsis thaliana
IC10g033660.1IcMBF1a3	W box	TTGACC	1586	6	+	Arabidopsis thaliana
IC10g033660.1IcMBF1a3	W box	TTGACC	1954	6	-	Arabidopsis thaliana
Lba03g01849LbaMBF1c1	W box	TTGACC	226	6	+	Arabidopsis thaliana
Lba03g01849LbaMBF1c1	W box	TTGACC	245	6	-	Arabidopsis thaliana
Lba11g00477LbaMBF1a2	W box	TTGACC	782	6	-	Arabidopsis thaliana
Nitab4.5_0000035g0200.1NtMBF1a2	W box	TTGACC	1227	6	-	Arabidopsis thaliana
Peaxi162Scf00560g00216.1PaMBF1c	W box	TTGACC	1363	6	+	Arabidopsis thaliana
Peaxi162Scf00692g00415.1PaMBF1a2	W box	TTGACC	1485	6	+	Arabidopsis thaliana
scaffold19448s005090.1IcMBF1c	W box	TTGACC	609	6	-	Arabidopsis thaliana
scaffold19448s005090.1IcMBF1c	W box	TTGACC	1749	6	+	Arabidopsis thaliana
scaffold19448s005090.1IcMBF1c	W box	TTGACC	1873	6	+	Arabidopsis thaliana
Smechr0400261.1SmeMBF1a1	W box	TTGACC	699	6	+	Arabidopsis thaliana
Smechr0400261.1SmeMBF1a1	W box	TTGACC	827	6	+	Arabidopsis thaliana
Smechr1102702.1SmeMBF1c	W box	TTGACC	634	6	+	Arabidopsis thaliana
Soltu.DM.10G002940.1StMBF1b	W box	TTGACC	1547	6	+	Arabidopsis thaliana
Solyc07g062400.3.1SlMBF1c	W box	TTGACC	925	6	-	Arabidopsis thaliana
Solyc07g062400.3.1SlMBF1c	W box	TTGACC	1338	6	+	Arabidopsis thaliana
Solyc09g055470.1.1SlMBF1d	W box	TTGACC	13	6	-	Arabidopsis thaliana
Solyc09g055470.1.1SlMBF1d	W box	TTGACC	238	6	+	Arabidopsis thaliana
Solyc12g014290.2.1SlMBF1b	W box	TTGACC	141	6	-	Arabidopsis thaliana
Smechr0702353.1SmeMBF1a2	Y-box	TGTGGAGGAGCA	1515	11	+	Lemna gibba	?

## Sheet: Sheet1
Table S6 The detailed information of cis-elements detected in the MBF1 family of various species
Gene ID	Gene name	cis-element name	cis-element sequence	cis-element site		cis-element function
Soltu.DM.10G002940.1	StMBF1b1	AACA_motif	TAACAAACTCCA	1154	+	involved in endosperm-specific negative expression
CaDEM05G05830	CaMBF1c1	AAGAA-motif	GAAAGAA	550	-
CaDEM05G05830	CaMBF1c1	AAGAA-motif	gGTAAAGAAA	1483	-
CaDEM06G07520	CaMBF1c2	AAGAA-motif	GAAAGAA	1025	-
Lba01g00195	LbaMBF1a1	AAGAA-motif	GAAAGAA	1574	-
Lba01g00195	LbaMBF1a1	AAGAA-motif	GAAAGAA	1798	-
Lba01g00195	LbaMBF1a1	AAGAA-motif	GAAAGAA	1802	-
Lba04g02218	LbaMBF1b	AAGAA-motif	GAAAGAA	108	-
Lba04g02218	LbaMBF1b	AAGAA-motif	GAAAGAA	1125	-
Lba04g02218	LbaMBF1b	AAGAA-motif	GAAAGAA	1472	+
Lba04g02218	LbaMBF1b	AAGAA-motif	GAAAGAA	1617	+
Lba04g02218	LbaMBF1b	AAGAA-motif	GAAAGAA	1923	-
Lba11g00477	LbaMBF1a2	AAGAA-motif	GAAAGAA	551	-
Lba11g00477	LbaMBF1a2	AAGAA-motif	GAAAGAA	1118	-
Lba11g00477	LbaMBF1a2	AAGAA-motif	gGTAAAGAAA	1791	+
Smechr0400261.1	SmeMBF1b	AAGAA-motif	gGTAAAGAAA	484	-
Smechr1102702.1	SmeMBF1c	AAGAA-motif	GAAAGAA	779	-
Soltu.DM.07G023530.1	StMBF1a	AAGAA-motif	GAAAGAA	785	+
Soltu.DM.07G023530.1	StMBF1a	AAGAA-motif	GAAAGAA	910	-
Soltu.DM.07G023530.1	StMBF1a	AAGAA-motif	gGTAAAGAAA	1038	+
Soltu.DM.12G030120.1	StMBF1b2	AAGAA-motif	gGTAAAGAAA	831	+
Soltu.DM.12G030120.1	StMBF1b2	AAGAA-motif	GAAAGAA	1922	-
Solyc01g104740.3.1	SlER24	AAGAA-motif	GAAAGAA	30	+
Solyc01g104740.3.1	SlER24	AAGAA-motif	GAAAGAA	385	-
Solyc07g062400.3.1	SlMBF1a	AAGAA-motif	GAAAGAA	974	-
Solyc07g062400.3.1	SlMBF1a	AAGAA-motif	GAAAGAA	1019	-
Solyc07g062400.3.1	SlMBF1a	AAGAA-motif	GAAAGAA	1386	-
Solyc09g055470.1.1	SlMBF1b1	AAGAA-motif	GAAAGAA	1986	+
Solyc12g014290.2.1	SlMBF1b3	AAGAA-motif	GAAAGAA	1922	-
CaDEM05G05830	CaMBF1c1	ABRE	GCAACGTGTC	1137	+	cis-acting element involved in the abscisic acid responsiveness
CaDEM05G05830	CaMBF1c1	ABRE	ACGTG	1766	-	cis-acting element involved in the abscisic acid responsiveness
CaDEM06G07520	CaMBF1c2	ABRE	ACGTG	876	+	cis-acting element involved in the abscisic acid responsiveness
CaDEM06G07520	CaMBF1c2	ABRE	ACGTG	1067	+	cis-acting element involved in the abscisic acid responsiveness
CaDEM06G07520	CaMBF1c2	ABRE	ACGTG	1233	-	cis-acting element involved in the abscisic acid responsiveness
CaDEM07G25960	CaMBF1a	ABRE	CACGTG	850	+	cis-acting element involved in the abscisic acid responsiveness
CaDEM07G25960	CaMBF1a	ABRE	ACGTG	851	+	cis-acting element involved in the abscisic acid responsiveness
CaDEM10G01710	CaMBF1b2	ABRE	CGCACGTGTC	943	+	cis-acting element involved in the abscisic acid responsiveness
CaDEM10G01710	CaMBF1b2	ABRE	CACGTG	945	+	cis-acting element involved in the abscisic acid responsiveness
CaDEM10G01710	CaMBF1b2	ABRE	ACGTG	946	+	cis-acting element involved in the abscisic acid responsiveness
Lba01g00195	LbaMBF1a1	ABRE	ACGTG	25	-	cis-acting element involved in the abscisic acid responsiveness
Lba01g00195	LbaMBF1a1	ABRE	ACGTG	1431	-	cis-acting element involved in the abscisic acid responsiveness
Lba04g02218	LbaMBF1b	ABRE	ACGTG	1322	+	cis-acting element involved in the abscisic acid responsiveness
Smechr0400261.1	SmeMBF1b	ABRE	GCAACGTGTC	1628	-	cis-acting element involved in the abscisic acid responsiveness
Smechr0400261.1	SmeMBF1b	ABRE	ACGTG	1630	-	cis-acting element involved in the abscisic acid responsiveness
Smechr0400261.1	SmeMBF1b	ABRE	ACGTG	1775	-	cis-acting element involved in the abscisic acid responsiveness
Smechr0702353.1	SmeMBF1a	ABRE	ACGTG	858	+	cis-acting element involved in the abscisic acid responsiveness
Soltu.DM.10G002940.1	StMBF1b1	ABRE	AACCCGG	88	-	cis-acting element involved in the abscisic acid responsiveness
Soltu.DM.10G002940.1	StMBF1b1	ABRE	ACGTG	393	-	cis-acting element involved in the abscisic acid responsiveness
Soltu.DM.10G002940.1	StMBF1b1	ABRE	TACGTGTC	1059	+	cis-acting element involved in the abscisic acid responsiveness
Soltu.DM.10G002940.1	StMBF1b1	ABRE	ACGTG	1060	+	cis-acting element involved in the abscisic acid responsiveness
Soltu.DM.12G030120.1	StMBF1b2	ABRE	ACGTG	601	-	cis-acting element involved in the abscisic acid responsiveness
Soltu.DM.12G030120.1	StMBF1b2	ABRE	ACGTG	1619	+	cis-acting element involved in the abscisic acid responsiveness
Solyc07g062400.3.1	SlMBF1a	ABRE	ACGTG	650	-	cis-acting element involved in the abscisic acid responsiveness
Solyc09g055470.1.1	SlMBF1b1	ABRE	ACGTG	248	-	cis-acting element involved in the abscisic acid responsiveness
Solyc10g007350.4.1	SlMBF1b2	ABRE	ACGTG	656	-	cis-acting element involved in the abscisic acid responsiveness
Solyc10g007350.4.1	SlMBF1b2	ABRE	AACCCGG	729	-	cis-acting element involved in the abscisic acid responsiveness
Solyc10g007350.4.1	SlMBF1b2	ABRE	ACGTG	997	+	cis-acting element involved in the abscisic acid responsiveness
Solyc12g014290.2.1	SlMBF1b3	ABRE	ACGTG	746	+	cis-acting element involved in the abscisic acid responsiveness
Solyc12g014290.2.1	SlMBF1b3	ABRE	GCAACGTGTC	990	-	cis-acting element involved in the abscisic acid responsiveness
Solyc12g014290.2.1	SlMBF1b3	ABRE	ACGTG	1677	+	cis-acting element involved in the abscisic acid responsiveness
CaDEM05G05830	CaMBF1c1	ABRE3a	TACGTG	1766	-
CaDEM06G07520	CaMBF1c2	ABRE3a	TACGTG	875	+
CaDEM06G07520	CaMBF1c2	ABRE3a	TACGTG	1066	+
CaDEM06G07520	CaMBF1c2	ABRE3a	TACGTG	1233	-
Lba01g00195	LbaMBF1a1	ABRE3a	TACGTG	25	-
Lba01g00195	LbaMBF1a1	ABRE3a	TACGTG	1431	-
Lba04g02218	LbaMBF1b	ABRE3a	TACGTG	1321	+
Soltu.DM.10G002940.1	StMBF1b1	ABRE3a	TACGTG	393	-
Soltu.DM.10G002940.1	StMBF1b1	ABRE3a	TACGTG	1059	+
Solyc07g062400.3.1	SlMBF1a	ABRE3a	TACGTG	650	-
Solyc10g007350.4.1	SlMBF1b2	ABRE3a	TACGTG	656	-
Solyc12g014290.2.1	SlMBF1b3	ABRE3a	TACGTG	745	+
CaDEM05G05830	CaMBF1c1	ABRE4	CACGTA	1766	+
CaDEM06G07520	CaMBF1c2	ABRE4	CACGTA	875	-
CaDEM06G07520	CaMBF1c2	ABRE4	CACGTA	1066	-
CaDEM06G07520	CaMBF1c2	ABRE4	CACGTA	1233	+
Lba01g00195	LbaMBF1a1	ABRE4	CACGTA	25	+
Lba01g00195	LbaMBF1a1	ABRE4	CACGTA	1431	+
Lba04g02218	LbaMBF1b	ABRE4	CACGTA	1321	-
Soltu.DM.10G002940.1	StMBF1b1	ABRE4	CACGTA	393	+
Soltu.DM.10G002940.1	StMBF1b1	ABRE4	CACGTA	1059	-
Solyc07g062400.3.1	SlMBF1a	ABRE4	CACGTA	650	+
Solyc10g007350.4.1	SlMBF1b2	ABRE4	CACGTA	656	+
Solyc12g014290.2.1	SlMBF1b3	ABRE4	CACGTA	745	-
CaDEM05G05830	CaMBF1c1	ARE	AAACCA	1102	-	cis-acting regulatory element essential for the anaerobic induction
CaDEM05G05830	CaMBF1c1	ARE	AAACCA	1969	+	cis-acting regulatory element essential for the anaerobic induction
CaDEM06G07520	CaMBF1c2	ARE	AAACCA	256	-	cis-acting regulatory element essential for the anaerobic induction
CaDEM06G07520	CaMBF1c2	ARE	AAACCA	564	-	cis-acting regulatory element essential for the anaerobic induction
CaDEM06G07520	CaMBF1c2	ARE	AAACCA	1120	+	cis-acting regulatory element essential for the anaerobic induction
CaDEM06G07520	CaMBF1c2	ARE	AAACCA	1507	+	cis-acting regulatory element essential for the anaerobic induction
CaDEM07G25960	CaMBF1a	ARE	AAACCA	369	+	cis-acting regulatory element essential for the anaerobic induction
CaDEM07G25960	CaMBF1a	ARE	AAACCA	487	-	cis-acting regulatory element essential for the anaerobic induction
CaDEM07G25960	CaMBF1a	ARE	AAACCA	688	+	cis-acting regulatory element essential for the anaerobic induction
CaDEM07G25960	CaMBF1a	ARE	AAACCA	934	-	cis-acting regulatory element essential for the anaerobic induction
CaDEM09G17680	CaMBF1b1	ARE	AAACCA	26	-	cis-acting regulatory element essential for the anaerobic induction
CaDEM09G17680	CaMBF1b1	ARE	AAACCA	281	-	cis-acting regulatory element essential for the anaerobic induction
CaDEM09G17680	CaMBF1b1	ARE	AAACCA	929	-	cis-acting regulatory element essential for the anaerobic induction
CaDEM09G17680	CaMBF1b1	ARE	AAACCA	1538	-	cis-acting regulatory element essential for the anaerobic induction
CaDEM10G01710	CaMBF1b2	ARE	AAACCA	670	+	cis-acting regulatory element essential for the anaerobic induction
CaDEM10G01710	CaMBF1b2	ARE	AAACCA	818	+	cis-acting regulatory element essential for the anaerobic induction
CaDEM10G01710	CaMBF1b2	ARE	AAACCA	913	+	cis-acting regulatory element essential for the anaerobic induction
Lba01g00195	LbaMBF1a1	ARE	AAACCA	1403	-	cis-acting regulatory element essential for the anaerobic induction
Lba04g02218	LbaMBF1b	ARE	AAACCA	492	-	cis-acting regulatory element essential for the anaerobic induction
Lba04g02218	LbaMBF1b	ARE	AAACCA	1915	-	cis-acting regulatory element essential for the anaerobic induction
Lba04g02218	LbaMBF1b	ARE	AAACCA	1951	+	cis-acting regulatory element essential for the anaerobic induction
Lba10g02214	LbaMBF1c	ARE	AAACCA	367	-	cis-acting regulatory element essential for the anaerobic induction
Lba10g02214	LbaMBF1c	ARE	AAACCA	592	+	cis-acting regulatory element essential for the anaerobic induction
Lba10g02214	LbaMBF1c	ARE	AAACCA	1834	+	cis-acting regulatory element essential for the anaerobic induction
Lba10g02214	LbaMBF1c	ARE	AAACCA	1938	+	cis-acting regulatory element essential for the anaerobic induction
Lba11g00477	LbaMBF1a2	ARE	AAACCA	797	+	cis-acting regulatory element essential for the anaerobic induction
Smechr0400261.1	SmeMBF1b	ARE	AAACCA	417	-	cis-acting regulatory element essential for the anaerobic induction
Smechr0400261.1	SmeMBF1b	ARE	AAACCA	1597	-	cis-acting regulatory element essential for the anaerobic induction
Soltu.DM.01G043930.1	StMBF1c	ARE	AAACCA	666	-	cis-acting regulatory element essential for the anaerobic induction
Soltu.DM.01G043930.1	StMBF1c	ARE	AAACCA	779	-	cis-acting regulatory element essential for the anaerobic induction
Soltu.DM.01G043930.1	StMBF1c	ARE	AAACCA	1946	+	cis-acting regulatory element essential for the anaerobic induction
Soltu.DM.07G023530.1	StMBF1a	ARE	AAACCA	1365	-	cis-acting regulatory element essential for the anaerobic induction
Soltu.DM.07G023530.1	StMBF1a	ARE	AAACCA	1885	+	cis-acting regulatory element essential for the anaerobic induction
Soltu.DM.10G002940.1	StMBF1b1	ARE	AAACCA	127	+	cis-acting regulatory element essential for the anaerobic induction
Soltu.DM.10G002940.1	StMBF1b1	ARE	AAACCA	1749	+	cis-acting regulatory element essential for the anaerobic induction
Soltu.DM.12G030120.1	StMBF1b2	ARE	AAACCA	173	-	cis-acting regulatory element essential for the anaerobic induction
Soltu.DM.12G030120.1	StMBF1b2	ARE	AAACCA	510	+	cis-acting regulatory element essential for the anaerobic induction
Soltu.DM.12G030120.1	StMBF1b2	ARE	AAACCA	1051	-	cis-acting regulatory element essential for the anaerobic induction
Solyc07g062400.3.1	SlMBF1a	ARE	AAACCA	262	-	cis-acting regulatory element essential for the anaerobic induction
Solyc07g062400.3.1	SlMBF1a	ARE	AAACCA	330	-	cis-acting regulatory element essential for the anaerobic induction
Solyc09g055470.1.1	SlMBF1b1	ARE	AAACCA	112	+	cis-acting regulatory element essential for the anaerobic induction
Solyc09g055470.1.1	SlMBF1b1	ARE	AAACCA	377	+	cis-acting regulatory element essential for the anaerobic induction
Solyc09g055470.1.1	SlMBF1b1	ARE	AAACCA	888	+	cis-acting regulatory element essential for the anaerobic induction
Solyc09g055470.1.1	SlMBF1b1	ARE	AAACCA	1078	+	cis-acting regulatory element essential for the anaerobic induction
Solyc09g055470.1.1	SlMBF1b1	ARE	AAACCA	1163	+	cis-acting regulatory element essential for the anaerobic induction
Solyc09g055470.1.1	SlMBF1b1	ARE	AAACCA	1358	+	cis-acting regulatory element essential for the anaerobic induction
Solyc09g055470.1.1	SlMBF1b1	ARE	AAACCA	1373	+	cis-acting regulatory element essential for the anaerobic induction
Solyc09g055470.1.1	SlMBF1b1	ARE	AAACCA	1474	+	cis-acting regulatory element essential for the anaerobic induction
Solyc09g055470.1.1	SlMBF1b1	ARE	AAACCA	1682	+	cis-acting regulatory element essential for the anaerobic induction
Solyc09g055470.1.1	SlMBF1b1	ARE	AAACCA	1732	+	cis-acting regulatory element essential for the anaerobic induction
Solyc09g055470.1.1	SlMBF1b1	ARE	AAACCA	1821	+	cis-acting regulatory element essential for the anaerobic induction
Solyc09g055470.1.1	SlMBF1b1	ARE	AAACCA	1876	+	cis-acting regulatory element essential for the anaerobic induction
Solyc10g007350.4.1	SlMBF1b2	ARE	AAACCA	370	+	cis-acting regulatory element essential for the anaerobic induction
Solyc12g014290.2.1	SlMBF1b3	ARE	AAACCA	495	-	cis-acting regulatory element essential for the anaerobic induction
Solyc12g014290.2.1	SlMBF1b3	ARE	AAACCA	1304	-	cis-acting regulatory element essential for the anaerobic induction
CaDEM07G25960	CaMBF1a	as-1	TGACG	1485	+
CaDEM09G17680	CaMBF1b1	as-1	TGACG	552	+
CaDEM09G17680	CaMBF1b1	as-1	TGACG	1001	+
CaDEM09G17680	CaMBF1b1	as-1	TGACG	1569	-
CaDEM10G01710	CaMBF1b2	as-1	TGACG	97	+
Lba01g00195	LbaMBF1a1	as-1	TGACG	466	+
Lba04g02218	LbaMBF1b	as-1	TGACG	162	-
Lba04g02218	LbaMBF1b	as-1	TGACG	888	+
Lba10g02214	LbaMBF1c	as-1	TGACG	1677	+
Smechr0400261.1	SmeMBF1b	as-1	TGACG	1777	-
Smechr1102702.1	SmeMBF1c	as-1	TGACG	1548	+
Soltu.DM.07G023530.1	StMBF1a	as-1	TGACG	636	-
Soltu.DM.07G023530.1	StMBF1a	as-1	TGACG	650	+
Soltu.DM.10G002940.1	StMBF1b1	as-1	TGACG	492	-
Soltu.DM.10G002940.1	StMBF1b1	as-1	TGACG	1594	+
Soltu.DM.12G030120.1	StMBF1b2	as-1	TGACG	1448	-
Solyc01g104740.3.1	SlER24	as-1	TGACG	1304	+
Solyc01g104740.3.1	SlER24	as-1	TGACG	1421	+
Solyc07g062400.3.1	SlMBF1a	as-1	TGACG	666	+
Solyc10g007350.4.1	SlMBF1b2	as-1	TGACG	765	-
Solyc10g007350.4.1	SlMBF1b2	as-1	TGACG	939	-
Solyc10g007350.4.1	SlMBF1b2	as-1	TGACG	1671	+
Solyc12g014290.2.1	SlMBF1b3	as-1	TGACG	468	-
CaDEM05G05830	CaMBF1c1	AT-rich element	ATAGAAATCAA	1077	+	binding site of AT-rich DNA binding protein (ATBP-1)
Lba04g02218	LbaMBF1b	AT-rich element	ATAGAAATCAA	1378	-	binding site of AT-rich DNA binding protein (ATBP-1)
Lba04g02218	LbaMBF1b	AT-rich element	ATAGAAATCAA	1521	+	binding site of AT-rich DNA binding protein (ATBP-1)
Smechr0702353.1	SmeMBF1a	AT-rich element	ATAGAAATCAA	1491	+	binding site of AT-rich DNA binding protein (ATBP-1)
Soltu.DM.12G030120.1	StMBF1b2	AT-rich element	ATAGAAATCAA	834	+	binding site of AT-rich DNA binding protein (ATBP-1)
Solyc01g104740.3.1	SlER24	AT-rich element	ATAGAAATCAA	1199	+	binding site of AT-rich DNA binding protein (ATBP-1)
CaDEM06G07520	CaMBF1c2	AuxRR-core	GGTCCAT	531	-	cis-acting regulatory element involved in auxin responsiveness
CaDEM06G07520	CaMBF1c2	CAT-box	GCCACT	208	+	cis-acting regulatory element related to meristem expression
CaDEM06G07520	CaMBF1c2	CAT-box	GCCACT	622	-	cis-acting regulatory element related to meristem expression
Lba01g00195	LbaMBF1a1	CAT-box	GCCACT	305	-	cis-acting regulatory element related to meristem expression
Smechr0400261.1	SmeMBF1b	CAT-box	GCCACT	691	+	cis-acting regulatory element related to meristem expression
Smechr0400261.1	SmeMBF1b	CAT-box	GCCACT	750	+	cis-acting regulatory element related to meristem expression
Soltu.DM.01G043930.1	StMBF1c	CAT-box	GCCACT	534	+	cis-acting regulatory element related to meristem expression
Soltu.DM.12G030120.1	StMBF1b2	CAT-box	GCCACT	62	+	cis-acting regulatory element related to meristem expression
Solyc01g104740.3.1	SlER24	CAT-box	GCCACT	136	-	cis-acting regulatory element related to meristem expression
Solyc10g007350.4.1	SlMBF1b2	CAT-box	GCCACT	1201	-	cis-acting regulatory element related to meristem expression
CaDEM07G25960	CaMBF1a	CGTCA-motif	CGTCA	1485	-	cis-acting regulatory element involved in the MeJA-responsiveness
CaDEM09G17680	CaMBF1b1	CGTCA-motif	CGTCA	552	-	cis-acting regulatory element involved in the MeJA-responsiveness
CaDEM09G17680	CaMBF1b1	CGTCA-motif	CGTCA	1001	-	cis-acting regulatory element involved in the MeJA-responsiveness
CaDEM09G17680	CaMBF1b1	CGTCA-motif	CGTCA	1569	+	cis-acting regulatory element involved in the MeJA-responsiveness
CaDEM10G01710	CaMBF1b2	CGTCA-motif	CGTCA	97	-	cis-acting regulatory element involved in the MeJA-responsiveness
Lba01g00195	LbaMBF1a1	CGTCA-motif	CGTCA	466	-	cis-acting regulatory element involved in the MeJA-responsiveness
Lba04g02218	LbaMBF1b	CGTCA-motif	CGTCA	162	+	cis-acting regulatory element involved in the MeJA-responsiveness
Lba04g02218	LbaMBF1b	CGTCA-motif	CGTCA	888	-	cis-acting regulatory element involved in the MeJA-responsiveness
Lba10g02214	LbaMBF1c	CGTCA-motif	CGTCA	1677	-	cis-acting regulatory element involved in the MeJA-responsiveness
Smechr0400261.1	SmeMBF1b	CGTCA-motif	CGTCA	1777	+	cis-acting regulatory element involved in the MeJA-responsiveness
Smechr1102702.1	SmeMBF1c	CGTCA-motif	CGTCA	1548	-	cis-acting regulatory element involved in the MeJA-responsiveness
Soltu.DM.07G023530.1	StMBF1a	CGTCA-motif	CGTCA	636	+	cis-acting regulatory element involved in the MeJA-responsiveness
Soltu.DM.07G023530.1	StMBF1a	CGTCA-motif	CGTCA	650	-	cis-acting regulatory element involved in the MeJA-responsiveness
Soltu.DM.10G002940.1	StMBF1b1	CGTCA-motif	CGTCA	492	+	cis-acting regulatory element involved in the MeJA-responsiveness
Soltu.DM.10G002940.1	StMBF1b1	CGTCA-motif	CGTCA	1594	-	cis-acting regulatory element involved in the MeJA-responsiveness
Soltu.DM.12G030120.1	StMBF1b2	CGTCA-motif	CGTCA	1448	+	cis-acting regulatory element involved in the MeJA-responsiveness
Solyc01g104740.3.1	SlER24	CGTCA-motif	CGTCA	1304	-	cis-acting regulatory element involved in the MeJA-responsiveness
Solyc01g104740.3.1	SlER24	CGTCA-motif	CGTCA	1421	-	cis-acting regulatory element involved in the MeJA-responsiveness
Solyc07g062400.3.1	SlMBF1a	CGTCA-motif	CGTCA	666	-	cis-acting regulatory element involved in the MeJA-responsiveness
Solyc10g007350.4.1	SlMBF1b2	CGTCA-motif	CGTCA	765	+	cis-acting regulatory element involved in the MeJA-responsiveness
Solyc10g007350.4.1	SlMBF1b2	CGTCA-motif	CGTCA	939	+	cis-acting regulatory element involved in the MeJA-responsiveness
Solyc10g007350.4.1	SlMBF1b2	CGTCA-motif	CGTCA	1671	-	cis-acting regulatory element involved in the MeJA-responsiveness
Solyc12g014290.2.1	SlMBF1b3	CGTCA-motif	CGTCA	468	+	cis-acting regulatory element involved in the MeJA-responsiveness
CaDEM06G07520	CaMBF1c2	circadian	CAAAGATATC	1837	+	cis-acting regulatory element involved in circadian control
Solyc10g007350.4.1	SlMBF1b2	circadian	CAAAGATATC	886	-	cis-acting regulatory element involved in circadian control
Solyc12g014290.2.1	SlMBF1b3	circadian	CAAAGATATC	505	-	cis-acting regulatory element involved in circadian control
CaDEM09G17680	CaMBF1b1	DRE core	GCCGAC	900	-
Lba01g00195	LbaMBF1a1	DRE core	GCCGAC	803	-
Soltu.DM.01G043930.1	StMBF1c	DRE core	GCCGAC	1438	+
Solyc01g104740.3.1	SlER24	DRE core	GCCGAC	543	+
Lba01g00195	LbaMBF1a1	DRE1	ACCGAGA	769	+
Soltu.DM.07G023530.1	StMBF1a	DRE1	ACCGAGA	254	-
CaDEM06G07520	CaMBF1c2	ERE	ATTTTAAA	495	+
CaDEM10G01710	CaMBF1b2	ERE	ATTTTAAA	421	-
CaDEM10G01710	CaMBF1b2	ERE	ATTTCATA	1054	-
CaDEM10G01710	CaMBF1b2	ERE	ATTTTAAA	1236	-
CaDEM10G01710	CaMBF1b2	ERE	ATTTCATA	1736	+
Lba10g02214	LbaMBF1c	ERE	ATTTTAAA	63	+
Lba11g00477	LbaMBF1a2	ERE	ATTTCATA	1509	-
Smechr0702353.1	SmeMBF1a	ERE	ATTTTAAA	972	+
Smechr0702353.1	SmeMBF1a	ERE	ATTTTAAA	1233	-
Smechr0702353.1	SmeMBF1a	ERE	ATTTTAAA	1553	-
Soltu.DM.01G043930.1	StMBF1c	ERE	ATTTTAAA	303	-
Soltu.DM.01G043930.1	StMBF1c	ERE	ATTTCATA	726	+
Soltu.DM.07G023530.1	StMBF1a	ERE	ATTTTAAA	1054	+
Soltu.DM.07G023530.1	StMBF1a	ERE	ATTTTAAA	1588	-
Soltu.DM.07G023530.1	StMBF1a	ERE	ATTTTAAA	1626	-
Soltu.DM.10G002940.1	StMBF1b1	ERE	ATTTCATA	1723	+
Solyc01g104740.3.1	SlER24	ERE	ATTTTAAA	756	-
Solyc01g104740.3.1	SlER24	ERE	ATTTCATA	1528	+
Solyc07g062400.3.1	SlMBF1a	ERE	ATTTCATA	1133	+
Solyc07g062400.3.1	SlMBF1a	ERE	ATTTTAAA	1258	+
Solyc07g062400.3.1	SlMBF1a	ERE	ATTTTAAA	1616	+
Solyc07g062400.3.1	SlMBF1a	ERE	ATTTTAAA	1799	+
Solyc09g055470.1.1	SlMBF1b1	ERE	ATTTTAAA	156	+
Solyc09g055470.1.1	SlMBF1b1	ERE	ATTTTAAA	687	+
Solyc09g055470.1.1	SlMBF1b1	ERE	ATTTTAAA	818	+
Solyc09g055470.1.1	SlMBF1b1	ERE	ATTTTAAA	1339	+
Solyc10g007350.4.1	SlMBF1b2	ERE	ATTTCATA	1175	-
CaDEM05G05830	CaMBF1c1	GARE-motif	TCTGTTG	194	-	gibberellin-responsive element
CaDEM05G05830	CaMBF1c1	GARE-motif	TCTGTTG	1131	+	gibberellin-responsive element
CaDEM05G05830	CaMBF1c1	GARE-motif	TCTGTTG	1152	+	gibberellin-responsive element
CaDEM05G05830	CaMBF1c1	GARE-motif	TCTGTTG	1159	-	gibberellin-responsive element
CaDEM05G05830	CaMBF1c1	GARE-motif	TCTGTTG	1214	+	gibberellin-responsive element
CaDEM07G25960	CaMBF1a	GARE-motif	TCTGTTG	1200	+	gibberellin-responsive element
Soltu.DM.07G023530.1	StMBF1a	GARE-motif	TCTGTTG	462	+	gibberellin-responsive element
Solyc07g062400.3.1	SlMBF1a	GARE-motif	TCTGTTG	545	+	gibberellin-responsive element
Solyc12g014290.2.1	SlMBF1b3	GARE-motif	TCTGTTG	490	+	gibberellin-responsive element
CaDEM09G17680	CaMBF1b1	GCN4_motif	TGAGTCA	449	-	cis-regulatory element involved in endosperm expression
Lba10g02214	LbaMBF1c	GCN4_motif	TGAGTCA	1079	+	cis-regulatory element involved in endosperm expression
Soltu.DM.01G043930.1	StMBF1c	GCN4_motif	TGAGTCA	1245	+	cis-regulatory element involved in endosperm expression
Soltu.DM.12G030120.1	StMBF1b2	GCN4_motif	TGAGTCA	1271	-	cis-regulatory element involved in endosperm expression
CaDEM05G05830	CaMBF1c1	LTR	CCGAAA	553	-	cis-acting element involved in low-temperature responsiveness
CaDEM10G01710	CaMBF1b2	LTR	CCGAAA	549	-	cis-acting element involved in low-temperature responsiveness
Lba04g02218	LbaMBF1b	LTR	CCGAAA	1183	-	cis-acting element involved in low-temperature responsiveness
Lba04g02218	LbaMBF1b	LTR	CCGAAA	1678	+	cis-acting element involved in low-temperature responsiveness
Lba11g00477	LbaMBF1a2	LTR	CCGAAA	1439	-	cis-acting element involved in low-temperature responsiveness
Smechr0702353.1	SmeMBF1a	LTR	CCGAAA	966	-	cis-acting element involved in low-temperature responsiveness
Smechr0702353.1	SmeMBF1a	LTR	CCGAAA	1456	+	cis-acting element involved in low-temperature responsiveness
Soltu.DM.01G043930.1	StMBF1c	LTR	CCGAAA	1363	+	cis-acting element involved in low-temperature responsiveness
Soltu.DM.01G043930.1	StMBF1c	LTR	CCGAAA	1391	+	cis-acting element involved in low-temperature responsiveness
Solyc07g062400.3.1	SlMBF1a	LTR	CCGAAA	310	+	cis-acting element involved in low-temperature responsiveness
Solyc09g055470.1.1	SlMBF1b1	LTR	CCGAAA	632	+	cis-acting element involved in low-temperature responsiveness
Solyc10g007350.4.1	SlMBF1b2	LTR	CCGAAA	323	-	cis-acting element involved in low-temperature responsiveness
CaDEM05G05830	CaMBF1c1	MBS	CAACTG	1026	+	MYB binding site involved in drought-inducibility
CaDEM05G05830	CaMBF1c1	MBS	CAACTG	1035	+	MYB binding site involved in drought-inducibility
CaDEM05G05830	CaMBF1c1	MBS	CAACTG	1068	+	MYB binding site involved in drought-inducibility
CaDEM06G07520	CaMBF1c2	MBS	CAACTG	822	+	MYB binding site involved in drought-inducibility
CaDEM06G07520	CaMBF1c2	MBS	CAACTG	1306	-	MYB binding site involved in drought-inducibility
CaDEM07G25960	CaMBF1a	MBS	CAACTG	589	+	MYB binding site involved in drought-inducibility
CaDEM09G17680	CaMBF1b1	MBS	CAACTG	111	-	MYB binding site involved in drought-inducibility
CaDEM09G17680	CaMBF1b1	MBS	CAACTG	1014	-	MYB binding site involved in drought-inducibility
CaDEM09G17680	CaMBF1b1	MBS	CAACTG	1786	-	MYB binding site involved in drought-inducibility
Lba01g00195	LbaMBF1a1	MBS	CAACTG	1977	+	MYB binding site involved in drought-inducibility
Lba11g00477	LbaMBF1a2	MBS	CAACTG	1466	+	MYB binding site involved in drought-inducibility
Smechr1102702.1	SmeMBF1c	MBS	CAACTG	182	+	MYB binding site involved in drought-inducibility
Smechr1102702.1	SmeMBF1c	MBS	CAACTG	573	+	MYB binding site involved in drought-inducibility
Smechr1102702.1	SmeMBF1c	MBS	CAACTG	608	+	MYB binding site involved in drought-inducibility
Soltu.DM.01G043930.1	StMBF1c	MBS	CAACTG	64	+	MYB binding site involved in drought-inducibility
Soltu.DM.10G002940.1	StMBF1b1	MBS	CAACTG	661	-	MYB binding site involved in drought-inducibility
Solyc01g104740.3.1	SlER24	MBS	CAACTG	1393	+	MYB binding site involved in drought-inducibility
Solyc07g062400.3.1	SlMBF1a	MBS	CAACTG	199	+	MYB binding site involved in drought-inducibility
Solyc09g055470.1.1	SlMBF1b1	MBS	CAACTG	392	+	MYB binding site involved in drought-inducibility
Solyc12g014290.2.1	SlMBF1b3	MBS	CAACTG	57	-	MYB binding site involved in drought-inducibility
Solyc12g014290.2.1	SlMBF1b3	MBS	CAACTG	1810	+	MYB binding site involved in drought-inducibility
CaDEM05G05830	CaMBF1c1	MRE	AACCTAA	1544	-	MYB binding site involved in light responsiveness
CaDEM09G17680	CaMBF1b1	MRE	AACCTAA	436	-	MYB binding site involved in light responsiveness
Lba10g02214	LbaMBF1c	MRE	AACCTAA	1027	+	MYB binding site involved in light responsiveness
Lba11g00477	LbaMBF1a2	MRE	AACCTAA	1387	+	MYB binding site involved in light responsiveness
Smechr0400261.1	SmeMBF1b	MRE	AACCTAA	238	-	MYB binding site involved in light responsiveness
Solyc09g055470.1.1	SlMBF1b1	MRE	AACCTAA	184	+	MYB binding site involved in light responsiveness
Solyc09g055470.1.1	SlMBF1b1	MRE	AACCTAA	420	+	MYB binding site involved in light responsiveness
Solyc09g055470.1.1	SlMBF1b1	MRE	AACCTAA	432	+	MYB binding site involved in light responsiveness
Solyc09g055470.1.1	SlMBF1b1	MRE	AACCTAA	531	+	MYB binding site involved in light responsiveness
Solyc09g055470.1.1	SlMBF1b1	MRE	AACCTAA	846	+	MYB binding site involved in light responsiveness
Solyc09g055470.1.1	SlMBF1b1	MRE	AACCTAA	883	+	MYB binding site involved in light responsiveness
Solyc09g055470.1.1	SlMBF1b1	MRE	AACCTAA	981	+	MYB binding site involved in light responsiveness
Solyc09g055470.1.1	SlMBF1b1	MRE	AACCTAA	1206	+	MYB binding site involved in light responsiveness
Solyc09g055470.1.1	SlMBF1b1	MRE	AACCTAA	1392	+	MYB binding site involved in light responsiveness
Solyc09g055470.1.1	SlMBF1b1	MRE	AACCTAA	1531	+	MYB binding site involved in light responsiveness
Solyc09g055470.1.1	SlMBF1b1	MRE	AACCTAA	1621	+	MYB binding site involved in light responsiveness
Solyc09g055470.1.1	SlMBF1b1	MRE	AACCTAA	1737	+	MYB binding site involved in light responsiveness
Solyc09g055470.1.1	SlMBF1b1	MRE	AACCTAA	1890	+	MYB binding site involved in light responsiveness
Solyc09g055470.1.1	SlMBF1b1	MRE	AACCTAA	1949	+	MYB binding site involved in light responsiveness
CaDEM07G25960	CaMBF1a	MSA-like	TCCAACGGT	1468	-	cis-acting element involved in cell cycle regulation
CaDEM05G05830	CaMBF1c1	P-box	CCTTTTG	567	+	gibberellin-responsive element
CaDEM05G05830	CaMBF1c1	P-box	CCTTTTG	1242	+	gibberellin-responsive element
CaDEM06G07520	CaMBF1c2	P-box	CCTTTTG	1939	-	gibberellin-responsive element
CaDEM07G25960	CaMBF1a	P-box	CCTTTTG	337	+	gibberellin-responsive element
CaDEM10G01710	CaMBF1b2	P-box	CCTTTTG	1905	-	gibberellin-responsive element
Lba10g02214	LbaMBF1c	P-box	CCTTTTG	34	-	gibberellin-responsive element
Lba10g02214	LbaMBF1c	P-box	CCTTTTG	498	-	gibberellin-responsive element
Lba11g00477	LbaMBF1a2	P-box	CCTTTTG	288	+	gibberellin-responsive element
Lba11g00477	LbaMBF1a2	P-box	CCTTTTG	1379	+	gibberellin-responsive element
Smechr0702353.1	SmeMBF1a	P-box	CCTTTTG	1091	-	gibberellin-responsive element
Soltu.DM.10G002940.1	StMBF1b1	P-box	CCTTTTG	310	-	gibberellin-responsive element
Soltu.DM.10G002940.1	StMBF1b1	P-box	CCTTTTG	1916	-	gibberellin-responsive element
Soltu.DM.12G030120.1	StMBF1b2	P-box	CCTTTTG	449	+	gibberellin-responsive element
Solyc01g104740.3.1	SlER24	P-box	CCTTTTG	1177	+	gibberellin-responsive element
Solyc10g007350.4.1	SlMBF1b2	P-box	CCTTTTG	573	-	gibberellin-responsive element
Solyc10g007350.4.1	SlMBF1b2	P-box	CCTTTTG	1910	-	gibberellin-responsive element
Solyc12g014290.2.1	SlMBF1b3	P-box	CCTTTTG	679	+	gibberellin-responsive element
Soltu.DM.12G030120.1	StMBF1b2	RY-element	CATGCATG	118	+	cis-acting regulatory element involved in seed-specific regulation
CaDEM05G05830	CaMBF1c1	STRE	AGGGG	1	-
CaDEM05G05830	CaMBF1c1	STRE	AGGGG	416	-
CaDEM06G07520	CaMBF1c2	STRE	AGGGG	1159	+
CaDEM09G17680	CaMBF1b1	STRE	AGGGG	1395	+
CaDEM10G01710	CaMBF1b2	STRE	AGGGG	796	-
CaDEM10G01710	CaMBF1b2	STRE	AGGGG	886	+
CaDEM10G01710	CaMBF1b2	STRE	AGGGG	902	-
Lba01g00195	LbaMBF1a1	STRE	AGGGG	860	+
Lba01g00195	LbaMBF1a1	STRE	AGGGG	1757	-
Lba01g00195	LbaMBF1a1	STRE	AGGGG	1817	-
Lba04g02218	LbaMBF1b	STRE	AGGGG	867	+
Lba04g02218	LbaMBF1b	STRE	AGGGG	877	-
Lba04g02218	LbaMBF1b	STRE	AGGGG	1874	-
Lba10g02214	LbaMBF1c	STRE	AGGGG	1741	-
Lba11g00477	LbaMBF1a2	STRE	AGGGG	144	+
Lba11g00477	LbaMBF1a2	STRE	AGGGG	928	-
Lba11g00477	LbaMBF1a2	STRE	AGGGG	1124	-
Smechr0400261.1	SmeMBF1b	STRE	AGGGG	900	+
Smechr1102702.1	SmeMBF1c	STRE	AGGGG	1936	-
Soltu.DM.01G043930.1	StMBF1c	STRE	AGGGG	653	+
Soltu.DM.01G043930.1	StMBF1c	STRE	AGGGG	1582	-
Soltu.DM.01G043930.1	StMBF1c	STRE	AGGGG	1904	-
Soltu.DM.07G023530.1	StMBF1a	STRE	AGGGG	1765	+
Soltu.DM.10G002940.1	StMBF1b1	STRE	AGGGG	1299	-
Soltu.DM.10G002940.1	StMBF1b1	STRE	AGGGG	1448	-
Soltu.DM.10G002940.1	StMBF1b1	STRE	AGGGG	1579	-
Soltu.DM.10G002940.1	StMBF1b1	STRE	AGGGG	1923	-
Soltu.DM.12G030120.1	StMBF1b2	STRE	AGGGG	38	-
Solyc01g104740.3.1	SlER24	STRE	AGGGG	703	-
Solyc09g055470.1.1	SlMBF1b1	STRE	AGGGG	22	-
Solyc10g007350.4.1	SlMBF1b2	STRE	AGGGG	1478	-
Solyc10g007350.4.1	SlMBF1b2	STRE	AGGGG	1653	-
Solyc12g014290.2.1	SlMBF1b3	STRE	AGGGG	105	-
Solyc12g014290.2.1	SlMBF1b3	STRE	AGGGG	1903	-
Lba04g02218	LbaMBF1b	TCA-element	CCATCTTTTT	717	+	cis-acting element involved in salicylic acid responsiveness
Smechr0400261.1	SmeMBF1b	TCA-element	TCAGAAGAGG	1979	+	cis-acting element involved in salicylic acid responsiveness
Smechr1102702.1	SmeMBF1c	TCA-element	CCATCTTTTT	325	+	cis-acting element involved in salicylic acid responsiveness
Soltu.DM.10G002940.1	StMBF1b1	TCA-element	CCATCTTTTT	994	+	cis-acting element involved in salicylic acid responsiveness
Soltu.DM.12G030120.1	StMBF1b2	TCA-element	CCATCTTTTT	5	+	cis-acting element involved in salicylic acid responsiveness
Solyc01g104740.3.1	SlER24	TCA-element	CCATCTTTTT	1918	+	cis-acting element involved in salicylic acid responsiveness
Solyc10g007350.4.1	SlMBF1b2	TCA-element	CCATCTTTTT	246	-	cis-acting element involved in salicylic acid responsiveness
CaDEM05G05830	CaMBF1c1	TC-rich repeats	GTTTTCTTAC	1707	-	cis-acting element involved in defense and stress responsiveness
Lba01g00195	LbaMBF1a1	TC-rich repeats	GTTTTCTTAC	1230	-	cis-acting element involved in defense and stress responsiveness
Lba04g02218	LbaMBF1b	TC-rich repeats	ATTCTCTAAC	624	+	cis-acting element involved in defense and stress responsiveness
Lba04g02218	LbaMBF1b	TC-rich repeats	ATTCTCTAAC	1348	+	cis-acting element involved in defense and stress responsiveness
Smechr0702353.1	SmeMBF1a	TC-rich repeats	GTTTTCTTAC	252	-	cis-acting element involved in defense and stress responsiveness
Soltu.DM.01G043930.1	StMBF1c	TC-rich repeats	ATTCTCTAAC	875	+	cis-acting element involved in defense and stress responsiveness
Soltu.DM.07G023530.1	StMBF1a	TC-rich repeats	ATTCTCTAAC	426	-	cis-acting element involved in defense and stress responsiveness
Soltu.DM.07G023530.1	StMBF1a	TC-rich repeats	ATTCTCTAAC	826	-	cis-acting element involved in defense and stress responsiveness
Solyc09g055470.1.1	SlMBF1b1	TC-rich repeats	GTTTTCTTAC	724	-	cis-acting element involved in defense and stress responsiveness
Solyc09g055470.1.1	SlMBF1b1	TC-rich repeats	ATTCTCTAAC	1259	+	cis-acting element involved in defense and stress responsiveness
Solyc10g007350.4.1	SlMBF1b2	TC-rich repeats	ATTCTCTAAC	984	-	cis-acting element involved in defense and stress responsiveness
CaDEM07G25960	CaMBF1a	TGACG-motif	TGACG	1485	+	cis-acting regulatory element involved in the MeJA-responsiveness
CaDEM09G17680	CaMBF1b1	TGACG-motif	TGACG	552	+	cis-acting regulatory element involved in the MeJA-responsiveness
CaDEM09G17680	CaMBF1b1	TGACG-motif	TGACG	1001	+	cis-acting regulatory element involved in the MeJA-responsiveness
CaDEM09G17680	CaMBF1b1	TGACG-motif	TGACG	1569	-	cis-acting regulatory element involved in the MeJA-responsiveness
CaDEM10G01710	CaMBF1b2	TGACG-motif	TGACG	97	+	cis-acting regulatory element involved in the MeJA-responsiveness
Lba01g00195	LbaMBF1a1	TGACG-motif	TGACG	466	+	cis-acting regulatory element involved in the MeJA-responsiveness
Lba04g02218	LbaMBF1b	TGACG-motif	TGACG	162	-	cis-acting regulatory element involved in the MeJA-responsiveness
Lba04g02218	LbaMBF1b	TGACG-motif	TGACG	888	+	cis-acting regulatory element involved in the MeJA-responsiveness
Lba10g02214	LbaMBF1c	TGACG-motif	TGACG	1677	+	cis-acting regulatory element involved in the MeJA-responsiveness
Smechr0400261.1	SmeMBF1b	TGACG-motif	TGACG	1777	-	cis-acting regulatory element involved in the MeJA-responsiveness
Smechr1102702.1	SmeMBF1c	TGACG-motif	TGACG	1548	+	cis-acting regulatory element involved in the MeJA-responsiveness
Soltu.DM.07G023530.1	StMBF1a	TGACG-motif	TGACG	636	-	cis-acting regulatory element involved in the MeJA-responsiveness
Soltu.DM.07G023530.1	StMBF1a	TGACG-motif	TGACG	650	+	cis-acting regulatory element involved in the MeJA-responsiveness
Soltu.DM.10G002940.1	StMBF1b1	TGACG-motif	TGACG	492	-	cis-acting regulatory element involved in the MeJA-responsiveness
Soltu.DM.10G002940.1	StMBF1b1	TGACG-motif	TGACG	1594	+	cis-acting regulatory element involved in the MeJA-responsiveness
Soltu.DM.12G030120.1	StMBF1b2	TGACG-motif	TGACG	1448	-	cis-acting regulatory element involved in the MeJA-responsiveness
Solyc01g104740.3.1	SlER24	TGACG-motif	TGACG	1304	+	cis-acting regulatory element involved in the MeJA-responsiveness
Solyc01g104740.3.1	SlER24	TGACG-motif	TGACG	1421	+	cis-acting regulatory element involved in the MeJA-responsiveness
Solyc07g062400.3.1	SlMBF1a	TGACG-motif	TGACG	666	+	cis-acting regulatory element involved in the MeJA-responsiveness
Solyc10g007350.4.1	SlMBF1b2	TGACG-motif	TGACG	765	-	cis-acting regulatory element involved in the MeJA-responsiveness
Solyc10g007350.4.1	SlMBF1b2	TGACG-motif	TGACG	939	-	cis-acting regulatory element involved in the MeJA-responsiveness
Solyc10g007350.4.1	SlMBF1b2	TGACG-motif	TGACG	1671	+	cis-acting regulatory element involved in the MeJA-responsiveness
Solyc12g014290.2.1	SlMBF1b3	TGACG-motif	TGACG	468	-	cis-acting regulatory element involved in the MeJA-responsiveness
Lba04g02218	LbaMBF1b	TGA-element	AACGAC	1210	-	auxin-responsive element
Soltu.DM.01G043930.1	StMBF1c	TGA-element	AACGAC	996	+	auxin-responsive element
Soltu.DM.01G043930.1	StMBF1c	TGA-element	AACGAC	1123	+	auxin-responsive element
Soltu.DM.12G030120.1	StMBF1b2	TGA-element	AACGAC	574	+	auxin-responsive element
Solyc01g104740.3.1	SlER24	TGA-element	AACGAC	332	+	auxin-responsive element
Solyc10g007350.4.1	SlMBF1b2	TGA-element	AACGAC	1582	-	auxin-responsive element
Solyc12g014290.2.1	SlMBF1b3	TGA-element	AACGAC	607	-	auxin-responsive element
CaDEM05G05830	CaMBF1c1	WRE3	CCACCT	328	-
CaDEM07G25960	CaMBF1a	WRE3	CCACCT	844	-
Lba01g00195	LbaMBF1a1	WRE3	CCACCT	762	-
Lba01g00195	LbaMBF1a1	WRE3	CCACCT	1280	-
Lba04g02218	LbaMBF1b	WRE3	CCACCT	318	+
Lba10g02214	LbaMBF1c	WRE3	CCACCT	878	-
Smechr0400261.1	SmeMBF1b	WRE3	CCACCT	122	+
Soltu.DM.07G023530.1	StMBF1a	WRE3	CCACCT	18	+
Soltu.DM.07G023530.1	StMBF1a	WRE3	CCACCT	109	-
Soltu.DM.12G030120.1	StMBF1b2	WRE3	CCACCT	849	-
Solyc07g062400.3.1	SlMBF1a	WRE3	CCACCT	181	-
Solyc10g007350.4.1	SlMBF1b2	WRE3	CCACCT	284	-
Solyc12g014290.2.1	SlMBF1b3	WRE3	CCACCT	88	+
Lba04g02218	LbaMBF1b	WUN-motif	AAATTACT	1974	-
Lba10g02214	LbaMBF1c	WUN-motif	AAATTACT	1120	-
Lba11g00477	LbaMBF1a2	WUN-motif	CCATTTCAA	800	+
Smechr1102702.1	SmeMBF1c	WUN-motif	AAATTACT	1029	+
Smechr1102702.1	SmeMBF1c	WUN-motif	AAATTTCTT	1211	+
Smechr1102702.1	SmeMBF1c	WUN-motif	AAATTTCTT	1251	+
Soltu.DM.01G043930.1	StMBF1c	WUN-motif	AAATTACT	1739	+
Soltu.DM.12G030120.1	StMBF1b2	WUN-motif	AAATTTCTT	1564	-
Solyc01g104740.3.1	SlER24	WUN-motif	AAATTACT	1761	+
Solyc09g055470.1.1	SlMBF1b1	WUN-motif	AAATTACTA	199	+
Solyc10g007350.4.1	SlMBF1b2	WUN-motif	CCATTTCAA	1893	-
