# Supplementary material for: Genome-Wide Analysis of MBF1 Family Genes in Five Solanaceous Plants and Functional Analysis of SlER24 in Salt Stress
Source: Int J Mol Sci. 2023 Sep 11;24(18):13965. doi: 10.3390/ijms241813965 (PMC10531278; doi:10.3390/ijms241813965)
Supplement: Supplementary file 1 [file ijms-24-13965-s001.zip › Supplementary materials/Table S7.xlsx]

## Sheet: Sheet1
Table S7 The number of functional element regions detected in MBF1 promoter of five Solanaceae speices
Gene ID	Gene Name	AAGAA-motif	as-1	AT-rich element	CAT-box	circadian	GCN4_motif	MRE	AACA_motif	MSA-like	RY-element	ARE	LTR	MBS	STRE	TC-rich repeats	WRE3	WUN-motif	DRE core	DRE1	ABRE	ERE	GARE-motif	P-box	TCA-element	TGA-element	TGACG-motif	CGTCA-motif	ABRE3a	ABRE4	AuxRR-core
CaDEM05G05830	CaMBF1c1	2	0	1	0	0	0	1	0	0	0	2	1	3	2	1	1	0	0	0	2	0	5	2	0	0	0	0	1	1	0
CaDEM06G07520	CaMBF1c2	1	0	0	2	1	0	0	0	0	0	4	0	2	1	0	0	0	0	0	3	1	0	1	0	0	0	0	3	3	1
CaDEM07G25960	CaMBF1a	0	1	0	0	0	0	0	0	1	0	4	0	1	0	0	1	0	0	0	2	0	1	1	0	0	1	1	0	0	0
CaDEM09G17680	CaMBF1b1	0	3	0	0	0	1	1	0	0	0	4	0	3	1	0	0	0	1	0	0	0	0	0	0	0	3	3	0	0	0
CaDEM10G01710	CaMBF1b2	0	1	0	0	0	0	0	0	0	0	3	1	0	3	0	0	0	0	0	3	4	0	1	0	0	1	1	0	0	0
Lba01g00195	LbaMBF1a1	3	1	0	1	0	0	0	0	0	0	1	0	1	3	1	2	0	1	1	2	0	0	0	0	0	1	1	2	2	0
Lba04g02218	LbaMBF1b	5	2	2	0	0	0	0	0	0	0	3	2	0	3	2	1	1	0	0	1	0	0	0	1	1	2	2	1	1	0
Lba10g02214	LbaMBF1c	0	1	0	0	0	1	1	0	0	0	4	0	0	1	0	1	1	0	0	0	1	0	2	0	0	1	1	0	0	0
Lba11g00477	LbaMBF1a2	3	0	0	0	0	0	1	0	0	0	1	1	1	3	0	0	1	0	0	0	1	0	2	0	0	0	0	0	0	0
Smechr0400261.1	SmeMBF1b	1	1	0	2	0	0	1	0	0	0	2	0	0	1	0	1	0	0	0	3	0	0	0	1	0	1	1	0	0	0
Smechr0702353.1	SmeMBF1a	0	0	1	0	0	0	0	0	0	0	0	2	0	0	1	0	0	0	0	1	3	0	1	0	0	0	0	0	0	0
Smechr1102702.1	SmeMBF1c	1	1	0	0	0	0	0	0	0	0	0	0	3	1	0	0	3	0	0	0	0	0	0	1	0	1	1	0	0	0
Soltu.DM.01G043930.1	StMBF1c	0	0	0	1	0	1	0	0	0	0	3	2	1	3	1	0	1	1	0	0	2	0	0	0	2	0	0	0	0	0
Soltu.DM.07G023530.1	StMBF1a	3	2	1	0	0	0	0	0	0	0	2	0	0	1	2	2	0	0	1	0	3	1	0	0	0	2	2	0	0	0
Soltu.DM.10G002940.1	StMBF1b1	0	2	0	0	0	0	0	1	0	0	2	0	1	4	0	0	0	0	0	4	1	0	2	1	0	2	2	2	2	0
Soltu.DM.12G030120.1	StMBF1b2	2	1	0	1	0	1	0	0	0	1	3	0	0	1	0	1	1	0	0	2	0	0	1	1	1	1	1	0	0	0
Solyc01g104740.3.1	SlER24	2	2	1	1	0	0	0	0	0	0	0	0	1	1	0	0	1	1	0	0	2	0	1	1	1	2	2	0	0	0
Solyc07g062400.3.1	SlMBF1a	3	1	0	0	0	0	0	0	0	0	2	1	1	0	0	1	0	0	0	1	4	1	0	0	0	1	1	1	1	0
Solyc09g055470.1.1	SlMBF1b1	1	0	0	0	0	0	14	0	0	0	12	1	1	1	2	0	1	0	0	1	4	0	0	0	0	0	0	0	0	0
Solyc10g007350.4.1	SlMBF1b2	0	3	0	1	1	0	0	0	0	0	1	1	0	2	1	1	1	0	0	3	1	0	2	1	1	3	3	1	1	0
Solyc12g014290.2.1	SlMBF1b3	1	1	0	0	1	0	0	0	0	0	2	0	2	2	0	1	0	0	0	3	0	1	1	0	1	1	1	1	1	0
