# Supplementary material for: Genome-Wide Analysis of MBF1 Family Genes in Five Solanaceous Plants and Functional Analysis of SlER24 in Salt Stress
Source: Int J Mol Sci. 2023 Sep 11;24(18):13965. doi: 10.3390/ijms241813965 (PMC10531278; doi:10.3390/ijms241813965)
Supplement: Supplementary file 1 [file ijms-24-13965-s001.zip › Supplementary materials/Table S8.xlsx]

## Sheet: Sheet1
Table S8 The primers information of qRT-PCR used for detecting the expression
Gene name	ID	Forward primers（5‘→3’）	Reverse primers（5‘→3’）
qSlMBF1a	Solyc07g062400	CCTTGAACACCAGGAAACTTGATG	GGAATTGCCTTTCCTGACTCGT
qSlMBF1b1	Solyc09g055470	CGAGATCGAAACCGTGAA	CGTGCTTGCATGATAGCT
qSlMBF1b2	Solyc10g007350	ACACTAGGAAACTTGATGAAGACACCG	GTTTTGAGATTATTTGTTGGTTTGGAAT
qSlMBF1b3	Solyc12g014290	GCTACTGCTGGGTCAAACAAGG	TTTTCGTTTATCAATTGGGCAAG
qSlER24	Solyc01g104740	CAAACGGTGAAGAAAATCGAC	TTACCATTCTCATACTCGGCAAC
qSlAREB1	Solyc04g078840	CAGGTTTAATGGCTGGTAGTATCCC	GCTGTGATTGTTGGTTCTGTTGC
qSlDREB2A	Solyc05g052410	GTTCCGACTCAAATACAGCATC	TCCTCTCTCAATGAGCTCAAAG
qSlSOS1	Solyc01g005020	TCGAGTGATGATTCTGGTGG	ATCACAGTGTGGAAAGGCT
qSlNHX2	Solyc04g056600	CCTTTGAGGGGAACAATGG	CATCTTCATCTTCGTCTCC
qSlActin2	Solyc11g005330	TGTCCCTATTTACGAGGGTTATGC	CAGTTAAATCACGACCAGCAAGAT
