# Supplementary material for: Genome-Wide Analysis of MBF1 Family Genes in Five Solanaceous Plants and Functional Analysis of SlER24 in Salt Stress
Source: Int J Mol Sci. 2023 Sep 11;24(18):13965. doi: 10.3390/ijms241813965 (PMC10531278; doi:10.3390/ijms241813965)
Supplement: Supplementary file 1 [file ijms-24-13965-s001.zip › Supplementary materials/Table S9 .xlsx]

## Sheet: Sheet1
Table S9 The chromosome location information of MBF1 genes in five Solanaceae plants.
Chr	Name	Start	End	Sense strand and antisense strand	ID
Chr01	SlER24	85433166	85434063	+	Solyc01g104740.3.1
Chr07	SlMBF1a	65004523	65008379	-	Solyc07g062400.3.1
Chr09	SlMBF1b1	37242536	37242955	-	Solyc09g055470.1.1
Chr10	SlMBF1b2	1620968	1625244	+	Solyc10g007350.4.1
Chr12	SlMBF1b3	5139764	5141905	+	Solyc12g014290.2.1
Chr05	CaMBF1c1	22242279	22242710	+	CaDEM05G05830
Chr06	CaMBF1c2	62663859	62671733	-	CaDEM06G07520
Chr07	CaMBF1a	254664134	254667218	-	CaDEM07G25960
Chr09	CaMBF1b1	223105066	223109658	+	CaDEM09G17680
Chr10	CaMBF1b2	3393005	3397173	+	CaDEM10G01710
Chr04	SmeMBF1b1	2956118	2973041	+	Smechr0400261.1
Chr07	SmeMBF1b2	102916148	102919421	-	Smechr0702353.1
Chr11	SmeMBF1c	100044216	100049038	-	Smechr1102702.1
Chr01	StMBF1c	82024811	82026565	+	Soltu.DM.01G043930.1
Chr07	StMBF1a	53510416	53513369	-	Soltu.DM.07G023530.1
Chr10	StMBF1b1	2310007	2313713	+	Soltu.DM.10G002940.1
Chr12	StMBF1b2	59430470	59433291	+	Soltu.DM.12G030120.1
Chr01	LbaMBF1b1	3150567	3150878	+	Lba01g00195
Chr04	LbaMBF1b2	128007318	128010987	-	Lba04g02218
Chr10	LbaMBF1c	118083712	118111820	+	Lba10g02214
Chr11	LbaMBF1a	7382553	7386292	+	Lba11g00477
